# Supplementary material for: 5-(Adamantan-1-yl)-3-anilinomethyl-2,3-di­hydro-1,3,4-oxa­diazole-2-thione
Source: Acta Crystallogr Sect E Struct Rep Online. 2013 Apr 13;69(Pt 5):o729. doi: 10.1107/S1600536813009835 (PMC3648261; doi:10.1107/S1600536813009835)
Supplement: Supplementary file 1 [file e-69-0o729-sup1.cif]

##############################################################################
#                                                                            #
# This CIF contains the data in a paper accepted for publication in          #
# Acta Crystallographica Section E. It conforms to the requirements of       #
# Notes for Authors for Acta Crystallographica Section E, and has been       #
# peer reviewed under the auspices of the IUCr Commission on Journals.       #
#                                                                            #
# Full details of the Crystallographic Information File format               #
# are given in the paper "The Crystallographic Information File (CIF):       #
# a New Standard Archive File for Crystallography" by S. R. Hall, F. H.      #
# Allen and I. D. Brown [Acta Cryst. (1991), A47, 655-685].                  #
#                                                                            #
# The current version of the core CIF dictionary is obtainable from          #
# ftp://ftp.iucr.org/pub/cif_core.dic.                                       #
#                                                                            #
# Software is freely available for graphical display of the structure(s)     #
# in this CIF. For information consult the CIF software page                 #
# http://www.iucr.org/resources/cif/software.                                #
#                                                                            #
# This file may be used for bona fide research purposes within the           #
# scientific community so long as proper attribution is given to the journal # 
# article from which it was obtained.                                        #
#                                                                            #
##############################################################################
data_global
_audit_creation_method     SHELXL-97
_journal_date_recd_electronic     2013-04-08
_journal_date_accepted     2013-04-10
_journal_name_full     'Acta Crystallographica, Section E'
_journal_year     2013
_journal_volume     69
_journal_issue      5
_journal_page_first     o729
_journal_page_last     o729
_journal_paper_category     QO
_journal_paper_doi     10.1107/S1600536813009835
_journal_coeditor_code     HB7068
_publ_contact_author_name     ' Edward RT Tiekink '
_publ_contact_author_address
;
Department of Chemistry, University of Malaya,
50603 Kuala Lumpur, Malaysia
;
_publ_contact_author_email
;
Edward.Tiekink@gmail.com
;
_publ_contact_author_fax     ' +60 3 7967 4193 '
_publ_contact_author_phone     ' +60 3 7967 6775 '
_publ_section_title
;
5-(Adamantan-1-yl)-3-anilinomethyl-2,3-dihydro-1,3,4-oxadiazole-2-thione
;
loop_
    _publ_author_name
    _publ_author_footnote
    _publ_author_address
    'Abdul-Malek S. Al-Tamimi' .
;
Department of Pharmaceutical Chemistry, College of Pharmacy,
Salman bin Abdulaziz University, Alkharj 11942, Saudi Arabia
;
    'Omar A. Al-Deeb' .
;
 Department of Pharmaceutical Chemistry, College of Pharmacy,
King Saud University, Riyadh 11451, Saudi Arabia
;
    'Ali A. El-Emam'
;
Additional correspondence author, e-mail: elemam5@hotmail.com.
;
;
 Department of Pharmaceutical Chemistry, College of Pharmacy,
King Saud University, Riyadh 11451, Saudi Arabia
;
    'Ng, Seik Weng' .
;
     Department of Chemistry
     University of Malaya
     50603 Kuala Lumpur
     Malaysia
     Chemistry Department
     Faculty of Science
     King Abdulaziz University
     PO Box 80203 Jeddah
     Saudi Arabia
;
    'Tiekink, Edward R. T.' .
;
Department of Chemistry, University of Malaya,
50603 Kuala Lumpur, Malaysia
;
_publ_section_synopsis     .
data_I
_audit_creation_method     SHELXL-97
_chemical_name_systematic
;
5-(Adamantan-1-yl)-3-anilinomethyl-2,3-dihydro-1,3,4-oxadiazole-2-thione
;
_chemical_name_common     ?
_chemical_formula_moiety     'C19 H23 N3 O S'
_chemical_formula_sum     'C19 H23 N3 O S'
_chemical_formula_iupac     'C19 H23 N3 O S'
_chemical_formula_weight     341.46
_chemical_melting_point     ?
_symmetry_cell_setting     monoclinic
_symmetry_space_group_name_H-M     'P 21/n'
_symmetry_space_group_name_Hall     '-P 2yn'
loop_
    _symmetry_equiv_pos_as_xyz
    'x, y, z'
    '-x+1/2, y+1/2, -z+1/2'
    '-x, -y, -z'
    'x-1/2, -y-1/2, z-1/2'
_cell_length_a     14.1326(13)
_cell_length_b     7.1179(5)
_cell_length_c     18.3685(16)
_cell_angle_alpha     90.00
_cell_angle_beta     105.546(10)
_cell_angle_gamma     90.00
_cell_volume     1780.2(3)
_cell_formula_units_Z     4
_cell_measurement_reflns_used     2861
_cell_measurement_theta_min     2.8559
_cell_measurement_theta_max     27.5012
_cell_measurement_temperature     295(2)
_exptl_crystal_description     prism
_exptl_crystal_colour     colourless
_exptl_crystal_size_max     0.40
_exptl_crystal_size_mid     0.30
_exptl_crystal_size_min     0.20
_exptl_crystal_density_diffrn     1.274
_exptl_crystal_density_meas     ?
_exptl_crystal_density_method     'not measured'
_exptl_crystal_F_000     728
_exptl_absorpt_coefficient_mu     0.192
_exptl_absorpt_correction_type     multi-scan
_exptl_absorpt_process_details     '(CrysAlis PRO; Agilent, 2011)'
_exptl_absorpt_correction_T_min     0.863
_exptl_absorpt_correction_T_max     1.000
_exptl_special_details
;
;
_diffrn_ambient_temperature     295(2)
_diffrn_radiation_type     MoK\a
_diffrn_radiation_wavelength     0.71073
_diffrn_radiation_source     'SuperNova (Mo) X-ray Source'
_diffrn_radiation_monochromator     Mirror
_diffrn_measurement_device_type
                  'Agilent SuperNova Dual diffractometer with an Atlas detector'
_diffrn_measurement_method     '\w scan'
_diffrn_detector_area_resol_mean     10.4041
_diffrn_reflns_number     12073
_diffrn_reflns_av_R_equivalents     0.0327
_diffrn_reflns_av_sigmaI/netI     0.0383
_diffrn_reflns_theta_min     2.99
_diffrn_reflns_theta_max     27.56
_diffrn_reflns_theta_full     27.56
_diffrn_measured_fraction_theta_max     0.999
_diffrn_measured_fraction_theta_full     0.999
_diffrn_reflns_limit_h_min     -16
_diffrn_reflns_limit_h_max     18
_diffrn_reflns_limit_k_min     -7
_diffrn_reflns_limit_k_max     9
_diffrn_reflns_limit_l_min     -23
_diffrn_reflns_limit_l_max     22
_diffrn_standards_number     0
_diffrn_standards_interval_count     0
_diffrn_standards_interval_time     0
_diffrn_standards_decay_%     0
_refine_special_details
;
Refinement of <i>F</i>^2^ against ALL reflections. The weighted <i>R</i>-factor
<i>wR</i> and goodness of fit <i>S</i> are based on <i>F</i>^2^, conventional
<i>R</i>-factors <i>R</i> are based on <i>F</i>, with <i>F</i> set to zero for
negative <i>F</i>^2^. The threshold expression of <i>F</i>^2^ >
\s(<i>F</i>^2^) is used only for calculating <i>R</i>-factors(gt) <i>etc</i>.
and is not relevant to the choice of reflections for refinement.
<i>R</i>-factors based on <i>F</i>^2^ are statistically about twice as large
as those based on <i>F</i>, and <i>R</i>- factors based on ALL data will be
even larger.
;
_reflns_number_total     4115
_reflns_number_gt     2827
_reflns_threshold_expression     I>2\s(I)
_refine_ls_structure_factor_coef     Fsqd
_refine_ls_matrix_type     full
_refine_ls_R_factor_all     0.0749
_refine_ls_R_factor_gt     0.0472
_refine_ls_wR_factor_gt     0.1106
_refine_ls_wR_factor_ref     0.1306
_refine_ls_goodness_of_fit_ref     1.027
_refine_ls_restrained_S_all     1.027
_refine_ls_number_reflns     4115
_refine_ls_number_parameters     221
_refine_ls_number_restraints     1
_refine_ls_hydrogen_treatment     mixed
_refine_ls_weighting_scheme     calc
_refine_ls_weighting_details
         'calc w=1/[\s^2^(Fo^2^)+(0.0529P)^2^+0.3647P] where P=(Fo^2^+2Fc^2^)/3'
_atom_sites_solution_hydrogens     geom
_atom_sites_solution_primary     direct
_atom_sites_solution_secondary     difmap
_refine_ls_shift/su_max     0.000
_refine_ls_shift/su_mean     0.000
_refine_diff_density_max     0.269
_refine_diff_density_min     -0.213
_refine_ls_extinction_method     none
_refine_ls_extinction_coef     ?
loop_
    _atom_type_symbol
    _atom_type_description
    _atom_type_scat_dispersion_real
    _atom_type_scat_dispersion_imag
    _atom_type_scat_source
    'C' 'C' 0.0033 0.0016
                         'International Tables Vol C Tables 4.2.6.8 and 6.1.1.4'
    'H' 'H' 0.0000 0.0000
                         'International Tables Vol C Tables 4.2.6.8 and 6.1.1.4'
    'N' 'N' 0.0061 0.0033
                         'International Tables Vol C Tables 4.2.6.8 and 6.1.1.4'
    'O' 'O' 0.0106 0.0060
                         'International Tables Vol C Tables 4.2.6.8 and 6.1.1.4'
    'S' 'S' 0.1246 0.1234
                         'International Tables Vol C Tables 4.2.6.8 and 6.1.1.4'
_computing_data_collection     'CrysAlis PRO (Agilent, 2011)'
_computing_cell_refinement     'CrysAlis PRO (Agilent, 2011)'
_computing_data_reduction     'CrysAlis PRO (Agilent, 2011)'
_computing_structure_solution     'SHELXS97 (Sheldrick, 2008)'
_computing_structure_refinement     'SHELXL97 (Sheldrick, 2008)'
_computing_molecular_graphics
;
ORTEP-3 for Windows (Farrugia, 2012) and DIAMOND (Brandenburg,
2006)
;
_computing_publication_material     'publCIF (Westrip, 2010)'
loop_
    _atom_site_type_symbol
    _atom_site_label
    _atom_site_fract_x
    _atom_site_fract_y
    _atom_site_fract_z
    _atom_site_U_iso_or_equiv
    _atom_site_adp_type
    _atom_site_calc_flag
    _atom_site_refinement_flags
    _atom_site_occupancy
    _atom_site_symmetry_multiplicity
    _atom_site_disorder_assembly
    _atom_site_disorder_group
    S S1 0.24181(4) 0.53985(8) 0.68790(3) 0.05916(19) Uani d . 1 1 . .
    O O1 0.37654(9) 0.79478(17) 0.67903(7) 0.0445(3) Uani d . 1 1 . .
    N N1 0.40128(11) 0.6798(2) 0.79036(8) 0.0443(4) Uani d . 1 1 . .
    N N2 0.47627(11) 0.8094(2) 0.79447(8) 0.0439(4) Uani d . 1 1 . .
    N N3 0.42471(14) 0.4044(3) 0.87149(10) 0.0572(5) Uani d D 1 1 . .
    H H3 0.3797(12) 0.317(2) 0.8616(12) 0.064(7) Uiso d D 1 1 . .
    C C1 0.33997(14) 0.6695(2) 0.72114(10) 0.0434(4) Uani d . 1 1 . .
    C C2 0.45822(13) 0.8739(2) 0.72695(9) 0.0387(4) Uani d . 1 1 . .
    C C3 0.51147(13) 1.0228(2) 0.69660(9) 0.0380(4) Uani d . 1 1 . .
    C C4 0.44544(15) 1.1970(3) 0.67713(12) 0.0521(5) Uani d . 1 1 . .
    H H4A 0.3850 1.1644 0.6397 0.063 Uiso calc R 1 1 . .
    H H4B 0.4288 1.2415 0.7220 0.063 Uiso calc R 1 1 . .
    C C5 0.49874(17) 1.3518(3) 0.64617(13) 0.0600(6) Uani d . 1 1 . .
    H H5 0.4563 1.4627 0.6340 0.072 Uiso calc R 1 1 . .
    C C6 0.52324(16) 1.2811(3) 0.57462(12) 0.0601(6) Uani d . 1 1 . .
    H H6A 0.4632 1.2484 0.5368 0.072 Uiso calc R 1 1 . .
    H H6B 0.5562 1.3793 0.5541 0.072 Uiso calc R 1 1 . .
    C C7 0.58959(15) 1.1093(3) 0.59392(10) 0.0499(5) Uani d . 1 1 . .
    H H7 0.6054 1.0647 0.5481 0.060 Uiso calc R 1 1 . .
    C C8 0.53678(15) 0.9534(3) 0.62449(10) 0.0445(4) Uani d . 1 1 . .
    H H8A 0.5786 0.8433 0.6360 0.053 Uiso calc R 1 1 . .
    H H8B 0.4771 0.9188 0.5867 0.053 Uiso calc R 1 1 . .
    C C9 0.60678(14) 1.0759(3) 0.75559(9) 0.0445(4) Uani d . 1 1 . .
    H H9A 0.5919 1.1190 0.8014 0.053 Uiso calc R 1 1 . .
    H H9B 0.6490 0.9665 0.7680 0.053 Uiso calc R 1 1 . .
    C C10 0.65936(15) 1.2308(3) 0.72437(11) 0.0516(5) Uani d . 1 1 . .
    H H10 0.7201 1.2644 0.7624 0.062 Uiso calc R 1 1 . .
    C C11 0.59323(18) 1.4034(3) 0.70569(13) 0.0638(6) Uani d . 1 1 . .
    H H11A 0.6270 1.5030 0.6867 0.077 Uiso calc R 1 1 . .
    H H11B 0.5777 1.4484 0.7510 0.077 Uiso calc R 1 1 . .
    C C12 0.68424(15) 1.1618(3) 0.65259(11) 0.0525(5) Uani d . 1 1 . .
    H H12A 0.7180 1.2601 0.6329 0.063 Uiso calc R 1 1 . .
    H H12B 0.7272 1.0534 0.6642 0.063 Uiso calc R 1 1 . .
    C C13 0.38778(16) 0.5893(3) 0.85927(11) 0.0539(5) Uani d . 1 1 . .
    H H13A 0.4199 0.6655 0.9026 0.065 Uiso calc R 1 1 . .
    H H13B 0.3182 0.5869 0.8562 0.065 Uiso calc R 1 1 . .
    C C14 0.51825(16) 0.3569(3) 0.91240(10) 0.0501(5) Uani d . 1 1 . .
    C C15 0.59359(18) 0.4873(4) 0.93158(12) 0.0721(7) Uani d . 1 1 . .
    H H15 0.5821 0.6127 0.9178 0.087 Uiso calc R 1 1 . .
    C C16 0.6873(2) 0.4277(6) 0.97194(15) 0.0973(11) Uani d . 1 1 . .
    H H16 0.7381 0.5145 0.9856 0.117 Uiso calc R 1 1 . .
    C C17 0.7051(2) 0.2421(6) 0.99156(16) 0.1006(11) Uani d . 1 1 . .
    H H17 0.7679 0.2037 1.0178 0.121 Uiso calc R 1 1 . .
    C C18 0.6307(2) 0.1144(5) 0.97258(14) 0.0864(9) Uani d . 1 1 . .
    H H18 0.6427 -0.0112 0.9858 0.104 Uiso calc R 1 1 . .
    C C19 0.53828(19) 0.1709(3) 0.93402(11) 0.0643(6) Uani d . 1 1 . .
    H H19 0.4878 0.0830 0.9220 0.077 Uiso calc R 1 1 . .
loop_
    _atom_site_aniso_label
    _atom_site_aniso_U_11
    _atom_site_aniso_U_22
    _atom_site_aniso_U_33
    _atom_site_aniso_U_12
    _atom_site_aniso_U_13
    _atom_site_aniso_U_23
    S1 0.0456(3) 0.0447(3) 0.0819(4) -0.0051(2) 0.0079(3) 0.0002(2)
    O1 0.0420(7) 0.0413(7) 0.0474(7) -0.0013(6) 0.0072(6) 0.0018(5)
    N1 0.0449(9) 0.0411(8) 0.0483(8) -0.0022(8) 0.0147(7) 0.0023(6)
    N2 0.0435(9) 0.0417(8) 0.0467(8) -0.0038(8) 0.0126(7) 0.0011(7)
    N3 0.0549(11) 0.0478(10) 0.0605(10) -0.0125(9) 0.0007(9) 0.0073(8)
    C1 0.0428(10) 0.0340(9) 0.0558(11) 0.0045(8) 0.0171(9) 0.0021(8)
    C2 0.0375(10) 0.0371(9) 0.0412(9) 0.0024(8) 0.0101(8) -0.0024(7)
    C3 0.0389(10) 0.0354(9) 0.0403(9) 0.0024(8) 0.0115(8) -0.0006(7)
    C4 0.0488(12) 0.0452(11) 0.0661(12) 0.0104(10) 0.0217(10) 0.0070(9)
    C5 0.0618(14) 0.0390(10) 0.0846(15) 0.0146(10) 0.0291(12) 0.0150(10)
    C6 0.0578(13) 0.0620(13) 0.0601(12) 0.0056(11) 0.0154(11) 0.0230(10)
    C7 0.0545(12) 0.0577(12) 0.0401(9) 0.0046(10) 0.0173(9) 0.0026(8)
    C8 0.0491(11) 0.0428(10) 0.0412(9) 0.0030(9) 0.0117(8) -0.0023(7)
    C9 0.0454(11) 0.0485(11) 0.0400(9) -0.0011(9) 0.0117(8) -0.0012(8)
    C10 0.0492(11) 0.0535(12) 0.0508(11) -0.0106(10) 0.0115(9) -0.0037(9)
    C11 0.0811(17) 0.0411(11) 0.0773(14) -0.0083(12) 0.0352(13) -0.0054(10)
    C12 0.0461(11) 0.0593(12) 0.0550(11) 0.0023(10) 0.0188(9) 0.0079(9)
    C13 0.0588(13) 0.0555(12) 0.0532(11) -0.0052(11) 0.0250(10) 0.0048(9)
    C14 0.0522(12) 0.0644(13) 0.0340(9) -0.0061(11) 0.0121(9) 0.0013(8)
    C15 0.0603(15) 0.0996(19) 0.0548(12) -0.0252(14) 0.0124(11) 0.0134(12)
    C16 0.0567(17) 0.168(3) 0.0676(16) -0.032(2) 0.0168(14) 0.0173(19)
    C17 0.0655(19) 0.173(4) 0.0645(16) 0.026(2) 0.0193(15) 0.025(2)
    C18 0.093(2) 0.106(2) 0.0594(14) 0.032(2) 0.0173(15) 0.0027(14)
    C19 0.0756(16) 0.0685(15) 0.0453(11) 0.0103(13) 0.0101(11) -0.0020(10)
_geom_special_details
;
All e.s.d.'s (except the e.s.d. in the dihedral angle between two l.s. planes)
are estimated using the full covariance matrix. The cell e.s.d.'s are taken
into account individually in the estimation of e.s.d.'s in distances, angles
and torsion angles; correlations between e.s.d.'s in cell parameters are only
used when they are defined by crystal symmetry. An approximate (isotropic)
treatment of cell e.s.d.'s is used for estimating e.s.d.'s involving l.s.
planes.
;
loop_
    _geom_bond_atom_site_label_1
    _geom_bond_atom_site_label_2
    _geom_bond_site_symmetry_2
    _geom_bond_distance
    _geom_bond_publ_flag
    S1 C1 . 1.642(2) ?
    O1 C1 . 1.369(2) ?
    O1 C2 . 1.371(2) ?
    N1 C1 . 1.335(2) ?
    N1 N2 . 1.392(2) ?
    N1 C13 . 1.478(2) ?
    N2 C2 . 1.283(2) ?
    N3 C14 . 1.376(3) ?
    N3 C13 . 1.411(3) ?
    N3 H3 . 0.872(10) ?
    C2 C3 . 1.492(2) ?
    C3 C9 . 1.533(3) ?
    C3 C4 . 1.535(2) ?
    C3 C8 . 1.543(2) ?
    C4 C5 . 1.528(3) ?
    C4 H4A . 0.9700 ?
    C4 H4B . 0.9700 ?
    C5 C11 . 1.527(3) ?
    C5 C6 . 1.531(3) ?
    C5 H5 . 0.9800 ?
    C6 C7 . 1.524(3) ?
    C6 H6A . 0.9700 ?
    C6 H6B . 0.9700 ?
    C7 C12 . 1.522(3) ?
    C7 C8 . 1.526(3) ?
    C7 H7 . 0.9800 ?
    C8 H8A . 0.9700 ?
    C8 H8B . 0.9700 ?
    C9 C10 . 1.525(3) ?
    C9 H9A . 0.9700 ?
    C9 H9B . 0.9700 ?
    C10 C11 . 1.526(3) ?
    C10 C12 . 1.533(3) ?
    C10 H10 . 0.9800 ?
    C11 H11A . 0.9700 ?
    C11 H11B . 0.9700 ?
    C12 H12A . 0.9700 ?
    C12 H12B . 0.9700 ?
    C13 H13A . 0.9700 ?
    C13 H13B . 0.9700 ?
    C14 C15 . 1.385(3) ?
    C14 C19 . 1.389(3) ?
    C15 C16 . 1.399(4) ?
    C15 H15 . 0.9300 ?
    C16 C17 . 1.375(5) ?
    C16 H16 . 0.9300 ?
    C17 C18 . 1.363(4) ?
    C17 H17 . 0.9300 ?
    C18 C19 . 1.368(3) ?
    C18 H18 . 0.9300 ?
    C19 H19 . 0.9300 ?
loop_
    _geom_angle_atom_site_label_1
    _geom_angle_atom_site_label_2
    _geom_angle_atom_site_label_3
    _geom_angle_site_symmetry_1
    _geom_angle_site_symmetry_3
    _geom_angle
    _geom_angle_publ_flag
    C1 O1 C2 . . 106.57(13) ?
    C1 N1 N2 . . 112.24(14) ?
    C1 N1 C13 . . 126.30(16) ?
    N2 N1 C13 . . 120.92(15) ?
    C2 N2 N1 . . 103.52(15) ?
    C14 N3 C13 . . 125.16(19) ?
    C14 N3 H3 . . 118.6(15) ?
    C13 N3 H3 . . 114.4(15) ?
    N1 C1 O1 . . 104.80(15) ?
    N1 C1 S1 . . 130.78(14) ?
    O1 C1 S1 . . 124.43(14) ?
    N2 C2 O1 . . 112.87(15) ?
    N2 C2 C3 . . 128.79(16) ?
    O1 C2 C3 . . 118.31(14) ?
    C2 C3 C9 . . 110.28(14) ?
    C2 C3 C4 . . 108.94(14) ?
    C9 C3 C4 . . 109.27(15) ?
    C2 C3 C8 . . 110.47(14) ?
    C9 C3 C8 . . 108.90(14) ?
    C4 C3 C8 . . 108.96(14) ?
    C5 C4 C3 . . 109.84(15) ?
    C5 C4 H4A . . 109.7 ?
    C3 C4 H4A . . 109.7 ?
    C5 C4 H4B . . 109.7 ?
    C3 C4 H4B . . 109.7 ?
    H4A C4 H4B . . 108.2 ?
    C4 C5 C11 . . 109.33(17) ?
    C4 C5 C6 . . 109.28(17) ?
    C11 C5 C6 . . 109.76(18) ?
    C4 C5 H5 . . 109.5 ?
    C11 C5 H5 . . 109.5 ?
    C6 C5 H5 . . 109.5 ?
    C7 C6 C5 . . 109.30(16) ?
    C7 C6 H6A . . 109.8 ?
    C5 C6 H6A . . 109.8 ?
    C7 C6 H6B . . 109.8 ?
    C5 C6 H6B . . 109.8 ?
    H6A C6 H6B . . 108.3 ?
    C12 C7 C6 . . 109.66(17) ?
    C12 C7 C8 . . 109.99(15) ?
    C6 C7 C8 . . 109.76(15) ?
    C12 C7 H7 . . 109.1 ?
    C6 C7 H7 . . 109.1 ?
    C8 C7 H7 . . 109.1 ?
    C7 C8 C3 . . 109.39(14) ?
    C7 C8 H8A . . 109.8 ?
    C3 C8 H8A . . 109.8 ?
    C7 C8 H8B . . 109.8 ?
    C3 C8 H8B . . 109.8 ?
    H8A C8 H8B . . 108.2 ?
    C10 C9 C3 . . 109.68(15) ?
    C10 C9 H9A . . 109.7 ?
    C3 C9 H9A . . 109.7 ?
    C10 C9 H9B . . 109.7 ?
    C3 C9 H9B . . 109.7 ?
    H9A C9 H9B . . 108.2 ?
    C9 C10 C11 . . 109.63(16) ?
    C9 C10 C12 . . 109.81(16) ?
    C11 C10 C12 . . 109.40(16) ?
    C9 C10 H10 . . 109.3 ?
    C11 C10 H10 . . 109.3 ?
    C12 C10 H10 . . 109.3 ?
    C10 C11 C5 . . 109.43(17) ?
    C10 C11 H11A . . 109.8 ?
    C5 C11 H11A . . 109.8 ?
    C10 C11 H11B . . 109.8 ?
    C5 C11 H11B . . 109.8 ?
    H11A C11 H11B . . 108.2 ?
    C7 C12 C10 . . 109.08(15) ?
    C7 C12 H12A . . 109.9 ?
    C10 C12 H12A . . 109.9 ?
    C7 C12 H12B . . 109.9 ?
    C10 C12 H12B . . 109.9 ?
    H12A C12 H12B . . 108.3 ?
    N3 C13 N1 . . 114.57(16) ?
    N3 C13 H13A . . 108.6 ?
    N1 C13 H13A . . 108.6 ?
    N3 C13 H13B . . 108.6 ?
    N1 C13 H13B . . 108.6 ?
    H13A C13 H13B . . 107.6 ?
    N3 C14 C15 . . 122.3(2) ?
    N3 C14 C19 . . 118.8(2) ?
    C15 C14 C19 . . 118.8(2) ?
    C14 C15 C16 . . 119.0(3) ?
    C14 C15 H15 . . 120.5 ?
    C16 C15 H15 . . 120.5 ?
    C17 C16 C15 . . 120.7(3) ?
    C17 C16 H16 . . 119.6 ?
    C15 C16 H16 . . 119.6 ?
    C18 C17 C16 . . 120.0(3) ?
    C18 C17 H17 . . 120.0 ?
    C16 C17 H17 . . 120.0 ?
    C17 C18 C19 . . 120.0(3) ?
    C17 C18 H18 . . 120.0 ?
    C19 C18 H18 . . 120.0 ?
    C18 C19 C14 . . 121.4(3) ?
    C18 C19 H19 . . 119.3 ?
    C14 C19 H19 . . 119.3 ?
loop_
    _geom_torsion_atom_site_label_1
    _geom_torsion_atom_site_label_2
    _geom_torsion_atom_site_label_3
    _geom_torsion_atom_site_label_4
    _geom_torsion_site_symmetry_1
    _geom_torsion_site_symmetry_2
    _geom_torsion_site_symmetry_3
    _geom_torsion_site_symmetry_4
    _geom_torsion
    _geom_torsion_publ_flag
    C1 N1 N2 C2 . . . . -0.20(19) ?
    C13 N1 N2 C2 . . . . -172.34(16) ?
    N2 N1 C1 O1 . . . . 0.44(19) ?
    C13 N1 C1 O1 . . . . 172.06(15) ?
    N2 N1 C1 S1 . . . . 179.88(13) ?
    C13 N1 C1 S1 . . . . -8.5(3) ?
    C2 O1 C1 N1 . . . . -0.49(17) ?
    C2 O1 C1 S1 . . . . -179.97(13) ?
    N1 N2 C2 O1 . . . . -0.13(18) ?
    N1 N2 C2 C3 . . . . 177.74(16) ?
    C1 O1 C2 N2 . . . . 0.40(19) ?
    C1 O1 C2 C3 . . . . -177.71(14) ?
    N2 C2 C3 C9 . . . . 9.1(2) ?
    O1 C2 C3 C9 . . . . -173.15(14) ?
    N2 C2 C3 C4 . . . . -110.8(2) ?
    O1 C2 C3 C4 . . . . 66.93(19) ?
    N2 C2 C3 C8 . . . . 129.51(19) ?
    O1 C2 C3 C8 . . . . -52.7(2) ?
    C2 C3 C4 C5 . . . . 179.79(16) ?
    C9 C3 C4 C5 . . . . 59.2(2) ?
    C8 C3 C4 C5 . . . . -59.6(2) ?
    C3 C4 C5 C11 . . . . -59.9(2) ?
    C3 C4 C5 C6 . . . . 60.3(2) ?
    C4 C5 C6 C7 . . . . -60.4(2) ?
    C11 C5 C6 C7 . . . . 59.5(2) ?
    C5 C6 C7 C12 . . . . -60.2(2) ?
    C5 C6 C7 C8 . . . . 60.7(2) ?
    C12 C7 C8 C3 . . . . 60.39(19) ?
    C6 C7 C8 C3 . . . . -60.3(2) ?
    C2 C3 C8 C7 . . . . 179.05(15) ?
    C9 C3 C8 C7 . . . . -59.69(19) ?
    C4 C3 C8 C7 . . . . 59.4(2) ?
    C2 C3 C9 C10 . . . . -178.88(14) ?
    C4 C3 C9 C10 . . . . -59.16(18) ?
    C8 C3 C9 C10 . . . . 59.75(19) ?
    C3 C9 C10 C11 . . . . 60.0(2) ?
    C3 C9 C10 C12 . . . . -60.2(2) ?
    C9 C10 C11 C5 . . . . -60.5(2) ?
    C12 C10 C11 C5 . . . . 60.0(2) ?
    C4 C5 C11 C10 . . . . 60.3(2) ?
    C6 C5 C11 C10 . . . . -59.6(2) ?
    C6 C7 C12 C10 . . . . 60.7(2) ?
    C8 C7 C12 C10 . . . . -60.1(2) ?
    C9 C10 C12 C7 . . . . 59.9(2) ?
    C11 C10 C12 C7 . . . . -60.5(2) ?
    C14 N3 C13 N1 . . . . 90.8(2) ?
    C1 N1 C13 N3 . . . . 87.8(2) ?
    N2 N1 C13 N3 . . . . -101.2(2) ?
    C13 N3 C14 C15 . . . . -15.3(3) ?
    C13 N3 C14 C19 . . . . 165.89(18) ?
    N3 C14 C15 C16 . . . . -178.7(2) ?
    C19 C14 C15 C16 . . . . 0.1(3) ?
    C14 C15 C16 C17 . . . . 0.9(4) ?
    C15 C16 C17 C18 . . . . -0.9(4) ?
    C16 C17 C18 C19 . . . . 0.0(4) ?
    C17 C18 C19 C14 . . . . 1.0(3) ?
    N3 C14 C19 C18 . . . . 177.80(19) ?
    C15 C14 C19 C18 . . . . -1.0(3) ?
loop_
    _geom_hbond_atom_site_label_D
    _geom_hbond_atom_site_label_H
    _geom_hbond_atom_site_label_A
    _geom_hbond_site_symmetry_A
    _geom_hbond_distance_DH
    _geom_hbond_distance_HA
    _geom_hbond_distance_DA
    _geom_hbond_angle_DHA
    N3 H3 S1 2_546 0.872(10) 2.615(10) 3.4763(19) 169.7(18)
    C13 H13A Cg1 3_667 0.97 2.83 3.549(2) 132
