# Supplementary material for: 5-(Adamantan-1-yl)-3-anilinomethyl-2,3-di­hydro-1,3,4-oxa­diazole-2-thione
Source: Acta Crystallogr Sect E Struct Rep Online. 2013 Apr 13;69(Pt 5):o729. doi: 10.1107/S1600536813009835 (PMC3648261; doi:10.1107/S1600536813009835)
Supplement: Supplementary file 2 [file e-69-0o729-Isup2.hkl]

# 
# h,k,l, Fc-squared, Fo-squared, sigma(Fo-squared) and status flag 
# 
data_I
_shelx_title '  P21/n' 
_shelx_refln_list_code          4 
_shelx_F_calc_maximum      172.80 
_exptl_crystal_F_000       728.00 
_reflns_d_resolution_high  0.7680 
 
loop_ 
 _symmetry_equiv_pos_as_xyz 
 'x, y, z' 
 '-x+1/2, y+1/2, -z+1/2' 
 '-x, -y, -z' 
 'x-1/2, -y-1/2, z-1/2' 
 
_cell_length_a    14.1326 
_cell_length_b     7.1179 
_cell_length_c    18.3685 
_cell_angle_alpha  90.000 
_cell_angle_beta  105.546 
_cell_angle_gamma  90.000 
 
_shelx_F_squared_multiplier     1.000 
 
loop_ 
 _refln_index_h 
 _refln_index_k 
 _refln_index_l 
 _refln_F_squared_calc 
 _refln_F_squared_meas 
 _refln_F_squared_sigma 
 _refln_observed_status 
   2   0   0    14737.70    13343.81     58.54 o 
   4   0   0      111.73      155.77      5.72 o 
   6   0   0      782.60      909.91     26.52 o 
   8   0   0     1208.17     1218.99     22.96 o 
  10   0   0       24.61       20.71      3.55 o 
  12   0   0      135.41      115.24      8.77 o 
  14   0   0      428.43      444.81     24.49 o 
  16   0   0        0.01        1.35      3.48 o 
   1   1   0      436.17      387.40     11.22 o 
   2   1   0    26418.63    24216.60    105.10 o 
   3   1   0      601.41      614.51     14.04 o 
   4   1   0      154.39      146.37      5.83 o 
   5   1   0     1100.97     1064.46     20.44 o 
   6   1   0       15.13       24.07      2.86 o 
   7   1   0       64.50       91.43      6.07 o 
   8   1   0      243.95      296.81     11.58 o 
   9   1   0       43.42       29.04      3.35 o 
  10   1   0      366.83      360.70     12.61 o 
  11   1   0      633.30      613.59     17.41 o 
  12   1   0      651.41      641.09     22.33 o 
  13   1   0        4.58        4.87      4.04 o 
  14   1   0       32.76       26.44      5.27 o 
  15   1   0       57.92       46.04      6.75 o 
  16   1   0        0.97       -0.03      3.14 o 
  17   1   0       22.00       15.01      5.28 o 
   0   2   0       19.05       22.87      2.84 o 
   1   2   0       90.27      104.15      2.78 o 
   2   2   0      995.73      962.20     12.65 o 
   3   2   0     1420.89     1472.09     33.81 o 
   4   2   0      539.51      539.47     22.25 o 
   5   2   0       49.72       47.95      5.18 o 
   6   2   0     2649.98     2797.40     35.34 o 
   7   2   0      230.37      242.46     10.13 o 
   8   2   0      387.09      391.51     12.13 o 
   9   2   0       18.97       20.78      7.05 o 
  10   2   0       11.57        4.78      3.43 o 
  11   2   0       61.63       54.31      7.37 o 
  12   2   0      305.54      296.80     18.97 o 
  13   2   0       48.98       30.37      6.44 o 
  14   2   0       53.54       66.20      9.76 o 
  15   2   0        0.25        3.62      3.13 o 
  16   2   0       25.72       34.39      7.65 o 
  17   2   0        1.34       -3.13      4.66 o 
   1   3   0        5.84        5.93      1.01 o 
   2   3   0      277.97      266.53      6.72 o 
   3   3   0      324.86      384.82     19.78 o 
   4   3   0      439.73      509.67     12.44 o 
   5   3   0      321.66      389.72     21.97 o 
   6   3   0      304.22      329.42     15.45 o 
   7   3   0       85.43       94.92      7.30 o 
   8   3   0       64.65       68.24     11.97 o 
   9   3   0      388.46      380.69     28.23 o 
  10   3   0       49.47       52.57      7.12 o 
  11   3   0       20.06       15.64      4.18 o 
  12   3   0      207.39      225.24     15.63 o 
  13   3   0      231.83      253.53     17.15 o 
  14   3   0       38.97       41.51      8.43 o 
  15   3   0       14.10       12.25      4.51 o 
  16   3   0        1.02        0.80      3.50 o 
   0   4   0      140.37      179.35      7.92 o 
   1   4   0      874.89      881.61     16.35 o 
   2   4   0     1065.62      963.43     13.81 o 
   3   4   0      957.50      997.02     22.25 o 
   4   4   0      509.09      509.86     19.07 o 
   5   4   0      108.07      100.63      8.78 o 
   6   4   0        1.07       -0.18      1.34 o 
   7   4   0        7.23       12.10      2.77 o 
   8   4   0      192.45      192.08     20.84 o 
   9   4   0      422.59      482.97     21.54 o 
  10   4   0      132.34      147.32     12.50 o 
  11   4   0        0.24       -1.33      3.36 o 
  12   4   0       10.28       12.49      4.79 o 
  13   4   0       19.97       14.70      4.48 o 
  14   4   0        1.13        5.30      3.17 o 
  15   4   0       75.42      116.89     20.99 o 
   1   5   0      319.70      322.99      7.27 o 
   2   5   0       79.33       78.40      3.25 o 
   3   5   0       20.66       28.58     12.67 o 
   4   5   0       16.59       18.62      4.36 o 
   5   5   0       53.54       53.55      6.19 o 
   6   5   0      319.70      320.14     25.26 o 
   7   5   0        3.29       -1.71      4.51 o 
   8   5   0       26.62       25.07      3.55 o 
   9   5   0        0.28        2.07      3.65 o 
  10   5   0       28.84       34.34      9.53 o 
  11   5   0        5.37        3.09      3.12 o 
  12   5   0       14.99        9.92      3.62 o 
  13   5   0        0.05        0.34      3.36 o 
  14   5   0       22.16       26.84     10.84 o 
   0   6   0       62.32       51.69      5.84 o 
   1   6   0      273.39      262.96      7.77 o 
   2   6   0       28.36       27.78      2.34 o 
   3   6   0       77.55       70.22      5.30 o 
   4   6   0      182.88      182.54     10.82 o 
   5   6   0      641.15      622.98     35.05 o 
   6   6   0      176.85      193.06     21.59 o 
   7   6   0       37.60       43.21     11.02 o 
   8   6   0        2.67        5.74      5.39 o 
   9   6   0       31.04       41.15     11.92 o 
  10   6   0        7.64        9.24      6.55 o 
  11   6   0      128.96      129.32     13.59 o 
  12   6   0        9.91       18.09      9.09 o 
  13   6   0        3.16        5.92      3.75 o 
   1   7   0       38.53       39.26      3.80 o 
   2   7   0        0.34        1.14      5.17 o 
   3   7   0        2.08        2.40      2.28 o 
   4   7   0        2.90        6.72      2.68 o 
   5   7   0        3.14        3.23      2.61 o 
   6   7   0        8.51        4.57      2.47 o 
   7   7   0       19.70       17.30      6.78 o 
   8   7   0       22.31       45.00     12.80 o 
   9   7   0       12.36        8.43      6.38 o 
  10   7   0       16.54        7.19      5.52 o 
  11   7   0        3.83        1.82      6.58 o 
   0   8   0       94.22       99.67     16.43 o 
   1   8   0      137.81      150.26     14.54 o 
   2   8   0        9.13        8.69      3.45 o 
   3   8   0       14.46       14.49      4.84 o 
   4   8   0        1.81        4.09      1.67 o 
   5   8   0        8.93        1.34      1.54 o 
   6   8   0       21.78       19.34      3.99 o 
   7   8   0       66.90       90.68     17.91 o 
   8   8   0        3.92       -5.92      6.05 o 
   1   9   0        1.15        3.41      3.54 o 
   2   9   0       14.31       14.85      4.95 o 
   3   9   0        4.10        7.04      3.82 o 
   4   9   0        0.11        0.00      2.87 o 
 -17   0   1        1.26        1.02      3.41 o 
 -15   0   1      162.38      183.50     23.88 o 
 -13   0   1        0.60        0.96      2.11 o 
 -11   0   1      252.40      254.75     14.22 o 
  -9   0   1     1732.55     1684.86     27.45 o 
  -7   0   1     2841.73     2962.42     31.58 o 
  -5   0   1     1452.59     1468.59     23.68 o 
  -3   0   1     4088.91     4271.69     41.06 o 
   3   0   1     1418.59     1281.87     15.68 o 
   5   0   1     2397.94     2462.68     31.99 o 
   7   0   1      202.22      184.05      8.71 o 
   9   0   1      390.96      400.95     17.07 o 
  11   0   1      262.86      245.80     13.48 o 
  13   0   1        5.31        7.31      3.77 o 
  15   0   1       93.39       82.46     11.21 o 
  17   0   1        2.28       -0.91      4.25 o 
 -17   1   1        3.32        1.00      2.66 o 
 -16   1   1        3.22       11.16      3.95 o 
 -15   1   1        5.48        5.26      2.86 o 
 -14   1   1        6.96        8.72      3.40 o 
 -13   1   1       38.13       26.02      4.89 o 
 -12   1   1      172.82      175.72      9.56 o 
 -11   1   1      280.09      275.26     11.36 o 
 -10   1   1       28.80       28.81      3.54 o 
  -9   1   1       16.61       15.64      2.06 o 
  -8   1   1      342.15      383.30     14.01 o 
  -7   1   1       27.38       20.93      2.39 o 
  -6   1   1      738.85      725.86     13.08 o 
  -5   1   1     1412.51     1477.37     19.25 o 
  -4   1   1      586.75      636.69     11.21 o 
  -3   1   1       69.34       65.94      6.00 o 
  -2   1   1     5726.60     5321.88     48.70 o 
  -1   1   1     1578.55     1446.46     19.85 o 
   0   1   1     4193.46     4014.27     30.96 o 
   1   1   1      116.69      144.99      6.71 o 
   2   1   1       22.78       12.53      2.63 o 
   3   1   1       66.35       52.39      4.18 o 
   4   1   1      910.99      918.36     30.98 o 
   5   1   1      176.43      182.96      7.60 o 
   6   1   1      151.15      151.58      6.53 o 
   7   1   1      971.65     1060.01     18.54 o 
   8   1   1      504.53      496.18     11.93 o 
   9   1   1       57.12       58.39      4.53 o 
  10   1   1      830.11      856.36     19.97 o 
  11   1   1        4.33        6.50      3.21 o 
  12   1   1      164.12      154.26     16.23 o 
  13   1   1      159.88      158.84     12.01 o 
  14   1   1        1.32        4.23      2.57 o 
  15   1   1        5.34        9.86      4.95 o 
  16   1   1       40.85       43.91      8.74 o 
  17   1   1       15.93       16.74      6.13 o 
 -17   2   1       47.97       49.36      9.49 o 
 -16   2   1        6.74       13.64      5.09 o 
 -15   2   1       43.31       42.00      8.17 o 
 -14   2   1       79.73       84.29     20.99 o 
 -13   2   1       50.83       44.79     14.11 o 
 -12   2   1       12.06       14.71      4.91 o 
 -11   2   1      444.49      423.37     31.45 o 
 -10   2   1        6.76        6.32      5.27 o 
  -9   2   1      107.82      107.60     10.74 o 
  -8   2   1      282.49      262.87      9.62 o 
  -7   2   1       67.12       57.46      4.89 o 
  -6   2   1      237.57      244.71      9.23 o 
  -5   2   1        3.72        0.96      1.36 o 
  -4   2   1       38.46       33.81      5.46 o 
  -3   2   1    13788.84    13839.32    104.10 o 
  -2   2   1     5956.39     6023.35     64.15 o 
  -1   2   1      801.53      725.76     13.60 o 
   0   2   1      399.02      385.10      6.07 o 
   1   2   1       77.27       72.04      2.48 o 
   2   2   1     4693.21     4846.88     27.29 o 
   3   2   1     4562.73     4611.45     59.20 o 
   4   2   1     3000.96     3123.38     53.83 o 
   5   2   1      749.26      781.02     21.18 o 
   6   2   1      587.55      632.17     15.93 o 
   7   2   1      106.82      102.44      6.87 o 
   8   2   1       62.99       52.14      6.88 o 
   9   2   1       13.99        9.07      3.17 o 
  10   2   1        0.36       -1.64      3.18 o 
  11   2   1      593.97      588.26     52.30 o 
  12   2   1      358.63      355.38     21.15 o 
  13   2   1        2.17        2.42      3.35 o 
  14   2   1       15.02       18.33      5.66 o 
  15   2   1        7.46        8.85      7.46 o 
  16   2   1        0.24       -3.27      3.82 o 
  17   2   1        0.56        2.13      5.68 o 
 -16   3   1        1.79        3.01      4.07 o 
 -15   3   1       13.18       12.57      4.51 o 
 -14   3   1       43.13       46.40     16.19 o 
 -13   3   1       48.55       47.76     11.82 o 
 -12   3   1       21.65       15.14      4.04 o 
 -11   3   1      403.03      391.64     19.24 o 
 -10   3   1      438.98      387.31     29.61 o 
  -9   3   1     1278.39     1269.53     50.80 o 
  -8   3   1      427.05      444.16     28.58 o 
  -7   3   1        0.29        0.98      1.70 o 
  -6   3   1     1006.80     1061.89     32.15 o 
  -5   3   1     2186.58     2340.53     54.14 o 
  -4   3   1     1877.38     1868.76     88.52 o 
  -3   3   1        0.30        1.05      1.19 o 
  -2   3   1      138.68      157.92      4.45 o 
  -1   3   1      421.46      428.35      8.84 o 
   0   3   1        2.81        2.24      0.82 o 
   1   3   1     1037.13     1109.90     11.24 o 
   2   3   1     1376.28     1471.70     36.47 o 
   3   3   1      148.49      115.95      4.24 o 
   4   3   1      476.96      450.52      8.50 o 
   5   3   1       23.35       18.56      4.87 o 
   6   3   1       11.46        3.90      1.42 o 
   7   3   1      238.50      223.30     10.55 o 
   8   3   1      508.51      499.60     30.73 o 
   9   3   1      267.13      247.79     15.04 o 
  10   3   1      208.51      197.75     13.98 o 
  11   3   1       12.84       14.89      4.35 o 
  12   3   1       61.09       73.78      9.26 o 
  13   3   1       57.16       66.03      9.01 o 
  14   3   1       80.74       89.09     11.72 o 
  15   3   1        1.20        2.17      4.85 o 
  16   3   1       71.21       83.53     15.92 o 
 -16   4   1       56.87       43.58      9.25 o 
 -15   4   1       45.36       59.72     15.13 o 
 -14   4   1       33.10       47.60     12.42 o 
 -13   4   1       48.85       51.14      7.80 o 
 -12   4   1        0.59        1.01      3.35 o 
 -11   4   1       19.30       15.51      4.19 o 
 -10   4   1        9.26        9.36      2.39 o 
  -9   4   1        2.76        3.63      2.38 o 
  -8   4   1     1291.93     1306.85     51.90 o 
  -7   4   1     1022.24      959.63     38.80 o 
  -6   4   1      295.70      291.68      9.34 o 
  -5   4   1       25.46       22.85      4.54 o 
  -4   4   1      934.48      917.32     22.79 o 
  -3   4   1      629.88      597.96     25.95 o 
  -2   4   1      176.56      175.34      4.27 o 
  -1   4   1       29.06       42.67      4.01 o 
   0   4   1      296.65      274.21     10.13 o 
   1   4   1      479.55      468.36      8.63 o 
   2   4   1       83.02       60.89      3.42 o 
   3   4   1       24.56       18.91      3.01 o 
   4   4   1      776.32      870.71     24.63 o 
   5   4   1      103.45       90.99      8.81 o 
   6   4   1        0.51        1.03      0.72 o 
   7   4   1      125.04      117.37      5.12 o 
   8   4   1     1500.86     1506.87     73.24 o 
   9   4   1        0.03       -2.40      2.46 o 
  10   4   1        8.56       12.54      6.12 o 
  11   4   1       41.74       43.63      7.26 o 
  12   4   1        0.55       -0.24      2.59 o 
  13   4   1        0.41        1.81      2.84 o 
  14   4   1        2.67       10.36      4.37 o 
  15   4   1        8.38       14.04      7.42 o 
 -15   5   1      104.04      117.72     21.89 o 
 -14   5   1       25.35       18.55      8.68 o 
 -13   5   1       11.68        6.81      3.40 o 
 -12   5   1        0.89        1.48      6.31 o 
 -11   5   1        9.31        8.47      3.97 o 
 -10   5   1       28.32       34.52      6.31 o 
  -9   5   1       42.94       34.08      3.99 o 
  -8   5   1       63.12       81.39     14.49 o 
  -7   5   1        0.29       -1.09      4.53 o 
  -6   5   1       33.21       33.94      5.16 o 
  -5   5   1      141.46      137.97     10.13 o 
  -4   5   1      406.47      365.19     15.83 o 
  -3   5   1       46.62       34.26      3.22 o 
  -2   5   1      139.49      129.04      3.85 o 
  -1   5   1       15.71       17.43      1.93 o 
   0   5   1       56.79       55.53      5.14 o 
   1   5   1      196.81      191.80      6.95 o 
   2   5   1       22.42       21.83      2.34 o 
   3   5   1      179.68      174.53     10.06 o 
   4   5   1        0.73       -0.77      1.78 o 
   5   5   1       58.30       53.53      7.62 o 
   6   5   1        6.16       12.74      4.99 o 
   7   5   1       99.21      113.79     16.03 o 
   8   5   1       11.91       19.50      4.10 o 
   9   5   1      157.94      160.18     20.54 o 
  10   5   1       47.60       41.43     11.63 o 
  11   5   1       47.28       48.42      7.88 o 
  12   5   1       10.29       15.28      4.52 o 
  13   5   1       81.90      109.19     12.66 o 
  14   5   1        6.98       10.90      9.24 o 
 -13   6   1        7.94       14.28      9.70 o 
 -12   6   1      140.80      172.02     15.78 o 
 -11   6   1       12.62        2.22      8.65 o 
 -10   6   1       73.76      105.73     18.41 o 
  -9   6   1        2.41        2.02      3.20 o 
  -8   6   1      120.98      135.30     19.30 o 
  -7   6   1       16.63       25.21      8.27 o 
  -6   6   1       14.40       28.74      8.82 o 
  -5   6   1       14.91       18.68      4.30 o 
  -4   6   1      650.19      556.76     49.43 o 
  -3   6   1      213.19      231.89     12.62 o 
  -2   6   1      106.72      113.70      4.56 o 
  -1   6   1      131.37      112.87      5.67 o 
   0   6   1      471.55      460.16     13.67 o 
   1   6   1       78.59       78.28      3.95 o 
   2   6   1       47.04       52.82      5.22 o 
   3   6   1        5.50        5.68      1.68 o 
   4   6   1      137.03      157.06      8.70 o 
   5   6   1        1.44        4.66      2.39 o 
   6   6   1      349.96      379.62     29.89 o 
   7   6   1       15.22       23.17      7.89 o 
   8   6   1        1.21        1.40      4.92 o 
   9   6   1       10.67       14.47      8.01 o 
  10   6   1       57.27       59.26      9.21 o 
  11   6   1        0.58        4.19      2.98 o 
  12   6   1       26.33       27.02      6.67 o 
  13   6   1       13.43        5.79      9.11 o 
 -11   7   1        8.75       -1.41      4.71 o 
 -10   7   1        9.43       18.06      9.36 o 
  -9   7   1        0.12       -5.17      5.17 o 
  -8   7   1        0.07        1.95      3.40 o 
  -7   7   1        5.35        5.43      4.17 o 
  -6   7   1        6.18        9.05      3.06 o 
  -5   7   1      216.40      210.84     11.71 o 
  -4   7   1        2.13        1.99      1.44 o 
  -3   7   1      314.84      336.23     14.21 o 
  -2   7   1        0.34       -2.95      2.98 o 
  -1   7   1      105.20      111.15      5.50 o 
   0   7   1        1.67        0.05      1.35 o 
   1   7   1       14.92       12.29      2.07 o 
   2   7   1        1.33        1.17      2.11 o 
   3   7   1       44.56       46.66      6.43 o 
   4   7   1       46.24       43.22      5.51 o 
   5   7   1       31.93       31.06      5.62 o 
   6   7   1        3.17        1.83      2.93 o 
   7   7   1       65.47       70.92     14.48 o 
   8   7   1        2.18        7.65      6.18 o 
   9   7   1       29.91       16.62      8.37 o 
  10   7   1        2.40       -7.13      7.13 o 
  11   7   1       31.40       38.69      8.34 o 
  -9   8   1       22.71       32.64     11.76 o 
  -8   8   1       27.98       19.84      9.79 o 
  -7   8   1       19.62       16.30      5.39 o 
  -6   8   1       70.75       86.93     11.97 o 
  -5   8   1        0.01        0.41      3.49 o 
  -4   8   1       14.22       15.35      4.80 o 
  -3   8   1        2.31       -1.74      2.31 o 
  -2   8   1       59.43       67.16      7.18 o 
  -1   8   1       66.30       55.86      8.65 o 
   0   8   1      140.80      159.99     14.82 o 
   1   8   1       55.42       53.41      8.58 o 
   2   8   1       51.77       50.80      8.64 o 
   3   8   1        0.12        1.81      1.70 o 
   4   8   1       25.70       28.59      5.74 o 
   5   8   1        0.31        2.91      1.91 o 
   6   8   1        6.29        7.53      2.74 o 
   7   8   1       10.37       18.25      5.01 o 
   8   8   1       15.52       10.80      4.09 o 
  -4   9   1        3.09       16.69      5.54 o 
  -3   9   1        4.91        0.01      3.68 o 
  -2   9   1       28.24       14.33      5.22 o 
  -1   9   1        1.16       -2.91      2.91 o 
   0   9   1        7.27        1.23      8.25 o 
   1   9   1       16.90       13.72      6.28 o 
   2   9   1       15.54        9.79      4.38 o 
   3   9   1        4.43        1.16      2.50 o 
 -18   0   2        0.03        0.97      4.20 o 
 -16   0   2        2.78       12.09      6.99 o 
 -14   0   2      721.39      770.71     46.21 o 
 -12   0   2       78.11       66.14      6.36 o 
 -10   0   2      244.31      230.52     10.41 o 
  -8   0   2     3150.16     3276.34     81.40 o 
  -6   0   2     1882.20     1736.28     28.07 o 
  -4   0   2      761.96      779.41     14.72 o 
  -2   0   2     1058.81      873.61     16.84 o 
   2   0   2     3001.46     2906.43     52.96 o 
   4   0   2        6.19        6.85      1.55 o 
   6   0   2        7.88        2.64      1.58 o 
   8   0   2      127.21      155.09      8.91 o 
  10   0   2      299.75      304.80     13.74 o 
  12   0   2      249.85      247.46     22.49 o 
  14   0   2        6.70        4.97      3.02 o 
  16   0   2        0.55       -0.50      4.04 o 
 -17   1   2        0.84       -2.23      2.66 o 
 -16   1   2       28.55       32.06      5.65 o 
 -15   1   2       18.63        4.79      3.88 o 
 -14   1   2       26.07       20.10      4.64 o 
 -13   1   2      270.44      256.01     11.72 o 
 -12   1   2      174.60      163.87      9.01 o 
 -11   1   2        2.24        0.71      1.73 o 
 -10   1   2      195.53      185.77      8.58 o 
  -9   1   2       75.37       83.11      5.73 o 
  -8   1   2        1.57        3.17      2.36 o 
  -7   1   2      180.64      168.18      5.91 o 
  -6   1   2      637.86      636.83     10.52 o 
  -5   1   2        1.89        1.75      0.80 o 
  -4   1   2      117.71      113.47      3.91 o 
  -3   1   2     5649.28     5575.37     27.14 o 
  -2   1   2     5563.79     5585.79     28.04 o 
  -1   1   2       19.46       18.93      1.60 o 
   0   1   2     1023.70      972.05     11.02 o 
   1   1   2     4106.56     4128.27     26.41 o 
   2   1   2      652.09      584.77     16.79 o 
   3   1   2     1504.87     1464.67     22.73 o 
   4   1   2       12.52       13.68      2.12 o 
   5   1   2     4153.11     4425.70     34.06 o 
   6   1   2     1342.41     1477.98     21.16 o 
   7   1   2       11.11        6.59      1.41 o 
   8   1   2      234.93      229.45      9.63 o 
   9   1   2      601.62      579.92     14.36 o 
  10   1   2      170.69      161.12      8.09 o 
  11   1   2       87.17      107.54      9.18 o 
  12   1   2        0.04        1.91      2.89 o 
  13   1   2      194.89      200.46     15.49 o 
  14   1   2       30.54       23.29      5.64 o 
  15   1   2       27.88       20.97      5.63 o 
  16   1   2        2.45       -2.59      3.07 o 
  17   1   2       54.36       56.05     10.38 o 
 -17   2   2        2.41        7.19      4.48 o 
 -16   2   2       67.88       74.96     11.19 o 
 -15   2   2        5.64        6.13      3.94 o 
 -14   2   2        0.70        0.31      3.94 o 
 -13   2   2        5.29       -3.85      3.85 o 
 -12   2   2      161.07      161.53     13.50 o 
 -11   2   2      845.56      788.65     42.52 o 
 -10   2   2      269.88      270.54     13.92 o 
  -9   2   2      224.23      218.66      8.99 o 
  -8   2   2      324.97      333.00     10.43 o 
  -7   2   2      287.52      334.32     11.00 o 
  -6   2   2      677.65      668.87     33.70 o 
  -5   2   2      122.23      121.45      5.19 o 
  -4   2   2     1879.73     1782.31     27.75 o 
  -3   2   2      161.63      167.05     11.54 o 
  -2   2   2     1625.88     1524.09     18.15 o 
  -1   2   2     1768.29     1732.71     56.31 o 
   0   2   2       38.89       41.83      1.85 o 
   1   2   2       78.18       76.51      2.96 o 
   2   2   2       12.32       20.25      2.52 o 
   3   2   2       92.28       96.35      8.58 o 
   4   2   2     5048.88     5403.88     71.47 o 
   5   2   2       20.32       17.44      2.74 o 
   6   2   2      182.57      149.37      8.43 o 
   7   2   2     1339.99     1411.90     27.18 o 
   8   2   2      194.78      184.26     10.45 o 
   9   2   2      350.92      393.18     18.54 o 
  10   2   2       82.97       99.23      9.71 o 
  11   2   2       13.28        8.70     10.66 o 
  12   2   2       21.43       29.08      6.35 o 
  13   2   2       23.52       34.36      8.62 o 
  14   2   2        5.31        2.64      2.80 o 
  15   2   2       20.26       15.68      5.96 o 
  16   2   2        0.52        0.23      5.55 o 
 -17   3   2        1.21        0.81      2.57 o 
 -16   3   2        1.77       -0.24      6.13 o 
 -15   3   2        2.47       -1.01      3.50 o 
 -14   3   2        0.28        0.32      2.77 o 
 -13   3   2      125.95      112.87     18.08 o 
 -12   3   2        8.86        5.31      3.95 o 
 -11   3   2      139.68      134.48     18.47 o 
 -10   3   2      196.93      232.06     22.99 o 
  -9   3   2       18.86       24.39      3.57 o 
  -8   3   2        0.33        1.94      1.00 o 
  -7   3   2      381.29      378.12     17.62 o 
  -6   3   2      176.07      209.65     17.52 o 
  -5   3   2     1599.57     1823.68     47.82 o 
  -4   3   2      236.32      219.91     15.95 o 
  -3   3   2     1740.80     1797.37     31.11 o 
  -2   3   2      120.52      109.15      5.56 o 
  -1   3   2      748.00      736.16     12.60 o 
   0   3   2      874.03      910.94     14.39 o 
   1   3   2     1101.54     1086.83     12.07 o 
   2   3   2        4.53        2.29      0.92 o 
   3   3   2        0.14        2.46      0.71 o 
   4   3   2     3804.21     3835.33    115.06 o 
   5   3   2      448.68      415.38     14.05 o 
   6   3   2       13.43       25.56      3.75 o 
   7   3   2      434.90      441.04     19.08 o 
   8   3   2       28.65       29.46      5.33 o 
   9   3   2      494.97      533.86     32.17 o 
  10   3   2      283.10      276.81     16.96 o 
  11   3   2       13.63        8.86      5.05 o 
  12   3   2       89.00       98.59     11.09 o 
  13   3   2       80.43       90.64     10.84 o 
  14   3   2       55.73       67.20     10.68 o 
  15   3   2       80.59       81.83     14.87 o 
  16   3   2        0.01        8.19      4.34 o 
 -16   4   2       15.68       10.26      5.63 o 
 -15   4   2       46.42       45.78     13.34 o 
 -14   4   2        4.21        8.29      7.16 o 
 -13   4   2        5.67        5.28      4.18 o 
 -12   4   2       36.60       39.01      8.31 o 
 -11   4   2      121.10      116.98     10.94 o 
 -10   4   2      400.08      376.94     26.57 o 
  -9   4   2       90.82       79.91     13.23 o 
  -8   4   2       11.39       12.53      6.72 o 
  -7   4   2      206.05      193.72      9.31 o 
  -6   4   2      130.44      129.36     15.17 o 
  -5   4   2      860.93      837.74     35.73 o 
  -4   4   2      321.82      339.41     14.22 o 
  -3   4   2      404.97      464.98     13.16 o 
  -2   4   2       47.22       51.16      2.21 o 
  -1   4   2       99.13       80.19      5.00 o 
   0   4   2       49.32       54.62      3.82 o 
   1   4   2      123.61      121.31      4.49 o 
   2   4   2      872.62      875.03     13.13 o 
   3   4   2      219.39      233.40      9.11 o 
   4   4   2        0.01        1.51      0.81 o 
   5   4   2        1.13        0.81      0.65 o 
   6   4   2      221.30      215.24      7.41 o 
   7   4   2       11.50        9.64      6.57 o 
   8   4   2      862.11      801.95     20.41 o 
   9   4   2      377.72      372.68     19.83 o 
  10   4   2       22.52       19.37      5.32 o 
  11   4   2       25.46       25.26      5.61 o 
  12   4   2       15.19       12.68     12.25 o 
  13   4   2        8.36       11.54      4.10 o 
  14   4   2       26.32       22.46      7.90 o 
  15   4   2       17.69       14.79      7.53 o 
 -15   5   2        0.06       -3.34      5.64 o 
 -14   5   2        7.11       18.20      9.14 o 
 -13   5   2       10.24        7.08      3.00 o 
 -12   5   2        7.24        4.04      8.22 o 
 -11   5   2       12.19       13.20      4.30 o 
 -10   5   2        0.04        0.08      3.60 o 
  -9   5   2       16.55       11.56      4.83 o 
  -8   5   2       11.52       14.78      6.54 o 
  -7   5   2       34.21       28.77      9.65 o 
  -6   5   2       22.65       14.55      5.48 o 
  -5   5   2       16.77       27.51      4.83 o 
  -4   5   2       26.98       29.72      3.81 o 
  -3   5   2       73.79       85.31      4.96 o 
  -2   5   2       99.51       93.62      3.35 o 
  -1   5   2       69.38       73.84      4.50 o 
   0   5   2      369.23      392.34     10.69 o 
   1   5   2      447.67      417.42     10.52 o 
   2   5   2      266.14      269.49      9.07 o 
   3   5   2        0.78        2.14      1.69 o 
   4   5   2      213.14      188.60     10.65 o 
   5   5   2       51.87       42.25      9.21 o 
   6   5   2      445.88      410.73     28.94 o 
   7   5   2       17.84       15.96      3.77 o 
   8   5   2       93.64       93.50     10.75 o 
   9   5   2       21.84       25.95      4.76 o 
  10   5   2        8.78       17.48      4.95 o 
  11   5   2        8.17        1.49      5.12 o 
  12   5   2       48.09       56.93     12.03 o 
  13   5   2       50.38       55.75      9.54 o 
  14   5   2       40.69       38.28      8.22 o 
 -13   6   2        0.10        1.93      4.27 o 
 -12   6   2        0.01       -0.40      3.19 o 
 -11   6   2      175.49      204.31     16.55 o 
 -10   6   2        0.11        5.65      5.93 o 
  -9   6   2       41.76       56.20     13.07 o 
  -8   6   2        0.69       -2.19      3.25 o 
  -7   6   2      104.39       96.13     15.87 o 
  -6   6   2       39.56       34.68      9.08 o 
  -5   6   2      210.46      223.56     22.85 o 
  -4   6   2      230.48      193.08     20.73 o 
  -3   6   2      306.31      319.31     10.78 o 
  -2   6   2      138.22      125.22      4.61 o 
  -1   6   2      115.05      118.83      6.24 o 
   0   6   2       47.87       52.02      3.71 o 
   1   6   2        6.44        6.47      1.60 o 
   2   6   2       92.52       89.93      5.58 o 
   3   6   2       71.14       80.15      5.45 o 
   4   6   2       15.51       15.54      2.81 o 
   5   6   2      356.85      310.14     15.47 o 
   6   6   2       34.15       30.86      7.66 o 
   7   6   2        0.32       -4.94      5.69 o 
   8   6   2        3.83        1.61      3.74 o 
   9   6   2        0.00       11.08      6.42 o 
  10   6   2        0.07        1.81      5.68 o 
  11   6   2       15.66       18.68      5.70 o 
  12   6   2       16.97       13.41      4.96 o 
  13   6   2        0.68       -0.91      2.41 o 
 -11   7   2        0.85        5.48      6.00 o 
 -10   7   2       20.68       16.60      8.83 o 
  -9   7   2        0.02        5.40      4.11 o 
  -8   7   2       22.99       32.30     10.25 o 
  -7   7   2        2.01        0.74      1.86 o 
  -6   7   2       16.26       17.87      4.25 o 
  -5   7   2        1.85        2.92      1.40 o 
  -4   7   2        9.07       14.95      4.39 o 
  -3   7   2        9.33       12.15      4.43 o 
  -2   7   2      154.06      151.16     13.34 o 
  -1   7   2       78.15       69.15      4.32 o 
   0   7   2       67.04       80.82      6.99 o 
   1   7   2        0.66        0.29      1.12 o 
   2   7   2       70.66       69.58      6.87 o 
   3   7   2      182.85      178.69     11.16 o 
   4   7   2        0.46        1.31      1.87 o 
   5   7   2        3.02        9.66      9.13 o 
   6   7   2      117.40      127.71     11.79 o 
   7   7   2       20.82       37.56     11.32 o 
   8   7   2       96.26       94.74     17.34 o 
   9   7   2        8.51       11.62      7.12 o 
  10   7   2       36.16       36.00      9.01 o 
  11   7   2       11.94       18.08      6.06 o 
  -9   8   2        8.58       15.41      8.85 o 
  -8   8   2       18.56       32.75     10.52 o 
  -7   8   2       67.78       55.24      9.56 o 
  -6   8   2       43.31       46.96      8.73 o 
  -5   8   2        3.14       17.22      6.94 o 
  -4   8   2        6.54        2.14      2.94 o 
  -3   8   2        0.52        1.26      5.77 o 
  -2   8   2        2.19       -1.67      4.05 o 
  -1   8   2       75.43       79.14      7.58 o 
   0   8   2       68.02       79.79     10.49 o 
   1   8   2       58.41       54.27      8.65 o 
   2   8   2        9.06        6.98      4.58 o 
   3   8   2       86.23       92.76      8.67 o 
   4   8   2        6.44        2.37      3.06 o 
   5   8   2        0.59        1.58      1.81 o 
   6   8   2        0.48       -0.70      1.42 o 
   7   8   2        1.31        3.33      2.76 o 
   8   8   2        4.48        0.39      4.06 o 
  -4   9   2        6.95        7.54      8.69 o 
  -3   9   2        0.14       -3.67      4.85 o 
  -2   9   2        1.58       -3.53      3.53 o 
  -1   9   2       69.44       65.49     10.62 o 
   0   9   2       15.03       21.30      6.83 o 
   1   9   2        2.26       -1.04      3.00 o 
   2   9   2       26.57       24.77     13.99 o 
   3   9   2        0.35        6.43      4.62 o 
 -17   0   3        0.38       -0.85      3.78 o 
 -15   0   3      166.69      182.72     23.31 o 
 -13   0   3      605.28      527.25     29.22 o 
 -11   0   3       11.31       10.08      2.32 o 
  -9   0   3     1660.38     1695.70     35.08 o 
  -7   0   3       40.53       42.78      3.09 o 
  -5   0   3      412.49      417.59      9.97 o 
  -3   0   3     4896.46     5055.17     39.88 o 
  -1   0   3     1267.20     1192.54     20.01 o 
   1   0   3    23300.22    21912.86    205.18 o 
   3   0   3       18.53       26.98      3.29 o 
   5   0   3     6989.86     7710.99     60.31 o 
   7   0   3     1828.16     2085.66     31.55 o 
   9   0   3       74.41       72.23      6.61 o 
  11   0   3      122.98       96.06     10.52 o 
  13   0   3        0.56        2.92      2.71 o 
  15   0   3       64.01       87.10     11.98 o 
 -18   1   3        9.02        8.13      4.13 o 
 -17   1   3        0.87        5.81      3.56 o 
 -16   1   3        0.00       -3.06      3.06 o 
 -15   1   3       32.82       15.37      7.10 o 
 -14   1   3       74.68       67.52      7.79 o 
 -13   1   3       66.11       49.38      5.06 o 
 -12   1   3       56.13       58.28      5.25 o 
 -11   1   3        2.87        3.48      1.45 o 
 -10   1   3       77.10       72.57      6.48 o 
  -9   1   3        6.95        5.25      1.47 o 
  -8   1   3      289.18      298.34      8.78 o 
  -7   1   3       46.86       50.08      3.94 o 
  -6   1   3        4.66        3.09      0.70 o 
  -5   1   3       50.17       53.21      2.43 o 
  -4   1   3     6377.18     6260.43     27.57 o 
  -3   1   3      140.07      133.42      3.09 o 
  -2   1   3     3897.08     4007.55     48.48 o 
  -1   1   3    29860.07    27574.55    163.27 o 
   0   1   3      216.27      173.81      4.66 o 
   1   1   3      205.83      175.61      5.92 o 
   2   1   3     6592.52     6326.03     56.72 o 
   3   1   3     4144.44     4203.91     45.90 o 
   4   1   3      355.87      339.44     10.50 o 
   5   1   3     2073.58     2163.43     28.90 o 
   6   1   3     1234.22     1214.42     15.96 o 
   7   1   3      134.84      123.91      7.51 o 
   8   1   3      295.10      275.32      8.65 o 
   9   1   3        6.20        4.70      2.58 o 
  10   1   3      223.13      255.15     11.77 o 
  11   1   3       24.92       25.46      5.10 o 
  12   1   3      529.06      517.36     25.91 o 
  13   1   3        2.73        2.04      3.22 o 
  14   1   3        7.76        8.70      4.28 o 
  15   1   3        0.62       82.30    112.44 o 
  16   1   3       24.70       24.63      8.47 o 
 -17   2   3       37.70       56.87     13.54 o 
 -16   2   3       31.77       37.77      7.75 o 
 -15   2   3       13.47       16.36      5.49 o 
 -14   2   3        2.04        3.88      4.28 o 
 -13   2   3       11.01       11.91      8.74 o 
 -12   2   3       71.73       56.38     16.52 o 
 -11   2   3      942.71      868.99     44.64 o 
 -10   2   3      142.02      137.36      8.08 o 
  -9   2   3        0.60        2.75      1.46 o 
  -8   2   3      201.75      203.48      9.76 o 
  -7   2   3      679.28      692.38     14.98 o 
  -6   2   3      703.71      727.51     18.98 o 
  -5   2   3       81.71      125.23      4.90 o 
  -4   2   3     1322.04     1414.24     20.30 o 
  -3   2   3     7986.19     8061.87     36.64 o 
  -2   2   3      659.74      654.89     13.00 o 
  -1   2   3        8.73        6.75      1.02 o 
   0   2   3      314.65      329.84      5.71 o 
   1   2   3       39.21       48.63      2.29 o 
   2   2   3       77.13       90.19      4.35 o 
   3   2   3       68.91       85.64      6.37 o 
   4   2   3       77.60       83.51      6.58 o 
   5   2   3        2.77        5.57      1.57 o 
   6   2   3       70.28       81.95      7.68 o 
   7   2   3        0.38        1.24      2.22 o 
   8   2   3        2.18        4.80      2.29 o 
   9   2   3       15.76       22.11      4.88 o 
  10   2   3      223.83      213.28     14.76 o 
  11   2   3        2.52        3.96      3.29 o 
  12   2   3      120.55      118.31     12.70 o 
  13   2   3       18.86       14.06      4.83 o 
  14   2   3        0.07        0.08      3.02 o 
  15   2   3        7.80        7.80      3.72 o 
  16   2   3       13.69       13.26      8.66 o 
 -17   3   3        5.80        5.69      6.99 o 
 -16   3   3       29.05       21.56     10.85 o 
 -15   3   3        9.77        3.48      2.74 o 
 -14   3   3       21.31       21.32      5.58 o 
 -13   3   3      183.15      172.07     22.33 o 
 -12   3   3       12.07       16.28      3.92 o 
 -11   3   3       79.69       92.16      7.82 o 
 -10   3   3      188.39      205.77      8.98 o 
  -9   3   3      164.22      159.02      7.25 o 
  -8   3   3        4.97        4.27      1.69 o 
  -7   3   3       76.46       80.15      5.18 o 
  -6   3   3     1984.91     2068.28     37.44 o 
  -5   3   3     1385.96     1467.67     43.53 o 
  -4   3   3     1740.27     1999.03     26.63 o 
  -3   3   3      271.21      296.48      9.81 o 
  -2   3   3     2386.36     2366.45     33.92 o 
  -1   3   3      148.28      184.78      6.84 o 
   0   3   3     2910.93     2873.68     25.45 o 
   1   3   3      478.59      419.40      6.49 o 
   2   3   3      833.23      790.67     11.98 o 
   3   3   3        0.55        0.77      0.88 o 
   4   3   3        0.55        9.49      2.35 o 
   5   3   3      976.13     1021.57     47.26 o 
   6   3   3      857.03      893.99     18.52 o 
   7   3   3        5.32        5.70      2.34 o 
   8   3   3        0.75        1.44      2.22 o 
   9   3   3      299.08      323.01     17.95 o 
  10   3   3      109.60      101.36     10.75 o 
  11   3   3      159.87      175.83     14.39 o 
  12   3   3       10.99       15.35      6.55 o 
  13   3   3       16.08        7.30      3.00 o 
  14   3   3      161.66      184.03     17.47 o 
  15   3   3       11.97       17.82      7.28 o 
  16   3   3       48.17       57.11     11.15 o 
 -16   4   3       35.95       41.64      8.44 o 
 -15   4   3       26.24       30.52     10.78 o 
 -14   4   3      123.97      142.71     22.45 o 
 -13   4   3        5.17        4.27      4.70 o 
 -12   4   3       31.93       35.58      9.21 o 
 -11   4   3        0.27        1.66      1.00 o 
 -10   4   3      169.78      156.53      7.57 o 
  -9   4   3       17.45       22.26      7.25 o 
  -8   4   3        4.81        7.13      5.52 o 
  -7   4   3      317.26      319.07     16.96 o 
  -6   4   3      415.59      398.33     18.19 o 
  -5   4   3      301.81      273.79     11.18 o 
  -4   4   3      380.61      375.30     12.61 o 
  -3   4   3        1.44        2.16      0.95 o 
  -2   4   3      219.45      252.29      6.93 o 
  -1   4   3       38.98       54.12      5.19 o 
   0   4   3       88.14       84.91      5.10 o 
   1   4   3       21.25       25.84      2.74 o 
   2   4   3      206.65      226.50     10.44 o 
   3   4   3       23.43       22.23      2.93 o 
   4   4   3      233.69      232.96      7.28 o 
   5   4   3        4.31        5.11      1.17 o 
   6   4   3       17.21       13.98      2.22 o 
   7   4   3      261.96      228.39     15.14 o 
   8   4   3       31.23       20.46      4.15 o 
   9   4   3       18.23       17.19      4.77 o 
  10   4   3       22.26       22.57      5.41 o 
  11   4   3        0.24        0.71      2.71 o 
  12   4   3      153.86      171.80     15.43 o 
  13   4   3        2.06       -2.53      2.93 o 
  14   4   3        3.56        1.10      3.94 o 
  15   4   3        0.01        8.45      5.32 o 
 -15   5   3       33.96       37.46     13.49 o 
 -14   5   3       44.43       47.96     13.30 o 
 -13   5   3       25.91       31.68      6.50 o 
 -12   5   3       11.44        9.13      4.69 o 
 -11   5   3       10.22        9.73      3.72 o 
 -10   5   3        0.02        1.54      4.36 o 
  -9   5   3       60.44       61.23     12.58 o 
  -8   5   3       57.48       48.95     11.86 o 
  -7   5   3      564.44      545.13     34.72 o 
  -6   5   3        0.02       -7.17      7.17 o 
  -5   5   3       63.37       61.11      7.03 o 
  -4   5   3        8.25        7.02      2.14 o 
  -3   5   3      400.76      367.47     10.75 o 
  -2   5   3      551.94      506.67     10.95 o 
  -1   5   3      116.32      106.53      6.95 o 
   0   5   3       20.52       21.46      2.56 o 
   1   5   3     1952.60     1948.55     24.77 o 
   2   5   3      101.98      113.53      5.23 o 
   3   5   3      161.52      158.57      6.81 o 
   4   5   3      268.27      261.35     12.35 o 
   5   5   3      470.45      447.11     13.93 o 
   6   5   3       69.27       61.63      5.17 o 
   7   5   3      208.37      198.89     12.74 o 
   8   5   3        1.83        0.53      2.00 o 
   9   5   3       41.72       42.95      4.24 o 
  10   5   3      128.58      139.29     13.69 o 
  11   5   3       64.75       79.65     10.60 o 
  12   5   3       16.75        7.76      3.81 o 
  13   5   3       34.58       35.98      7.69 o 
  14   5   3        8.88        7.32      4.11 o 
 -13   6   3        3.28        7.97      6.67 o 
 -12   6   3       10.69       11.72      5.04 o 
 -11   6   3        7.13        6.15      3.36 o 
 -10   6   3       64.26       78.36     16.14 o 
  -9   6   3        0.00       25.74      9.65 o 
  -8   6   3      164.34      165.15     21.37 o 
  -7   6   3       16.83       10.09      5.63 o 
  -6   6   3        0.87        7.10      5.82 o 
  -5   6   3       35.37       35.43      9.86 o 
  -4   6   3       62.49       70.80      5.83 o 
  -3   6   3      184.95      172.68      4.76 o 
  -2   6   3       28.57       25.89      2.43 o 
  -1   6   3       34.85       28.89      2.82 o 
   0   6   3      412.32      430.92     11.07 o 
   1   6   3      457.14      445.13     12.90 o 
   2   6   3       15.07       13.65      3.01 o 
   3   6   3      176.93      171.74      8.59 o 
   4   6   3       16.90       22.67      3.33 o 
   5   6   3       13.36       17.57      9.08 o 
   6   6   3      124.91      114.64      9.71 o 
   7   6   3        0.56       -3.14      3.85 o 
   8   6   3       43.61       33.89      9.89 o 
   9   6   3        0.43        2.33      5.85 o 
  10   6   3        0.05        0.05      2.77 o 
  11   6   3        0.49       -0.71      5.19 o 
  12   6   3        1.47        0.13      4.10 o 
 -12   7   3        0.67       -3.70      6.42 o 
 -11   7   3        2.49        3.46      4.68 o 
 -10   7   3        0.04       -2.41      4.17 o 
  -9   7   3       53.00       67.47     15.28 o 
  -8   7   3       17.65       20.79      9.01 o 
  -7   7   3        7.56        9.27      3.13 o 
  -6   7   3        0.04        2.15      2.28 o 
  -5   7   3        9.87        6.34      3.20 o 
  -4   7   3       51.70       57.41      8.45 o 
  -3   7   3      668.17      697.33     28.82 o 
  -2   7   3       14.58       13.89      3.32 o 
  -1   7   3      126.49      133.53      6.57 o 
   0   7   3       24.89       20.75      3.54 o 
   1   7   3       48.04       52.10      4.76 o 
   2   7   3       16.39       16.61      3.32 o 
   3   7   3      119.54      140.41     10.08 o 
   4   7   3       19.98       22.87      4.04 o 
   5   7   3       10.31       10.88      3.31 o 
   6   7   3        0.56        5.03      3.45 o 
   7   7   3      147.64      174.53     22.41 o 
   8   7   3        0.09       -0.31      3.16 o 
   9   7   3       42.79       38.80     11.02 o 
  10   7   3        0.17       -1.37      3.08 o 
  -9   8   3       66.28       76.13     17.42 o 
  -8   8   3       58.85       64.91     15.51 o 
  -7   8   3        2.47        3.15      4.49 o 
  -6   8   3       61.92       94.84     12.20 o 
  -5   8   3        1.95        1.50      6.10 o 
  -4   8   3        0.10       -0.69      2.84 o 
  -3   8   3        0.17       -4.20      4.20 o 
  -2   8   3        0.19       -2.13      2.50 o 
  -1   8   3       26.47       22.08      4.26 o 
   0   8   3       53.27       67.45      9.69 o 
   1   8   3        0.48        0.38      2.29 o 
   2   8   3        0.23        0.64      3.27 o 
   3   8   3        7.99        2.34      2.28 o 
   4   8   3       17.70       13.65      3.65 o 
   5   8   3        6.16        3.75      2.29 o 
   6   8   3       20.46       29.81      5.40 o 
   7   8   3        0.58       -0.32      2.37 o 
   8   8   3        3.78       12.49      4.57 o 
  -4   9   3        2.31       -4.07      4.07 o 
  -3   9   3        9.90        6.88      4.66 o 
  -2   9   3       32.09       26.31      6.37 o 
  -1   9   3       15.26       16.09      5.66 o 
   0   9   3       33.77       30.99      7.02 o 
   1   9   3       22.81        9.60      5.53 o 
   2   9   3        2.07        1.72      3.31 o 
 -18   0   4       10.82        9.74      7.39 o 
 -16   0   4       30.39       21.24      7.39 o 
 -14   0   4      497.67      468.74     35.86 o 
 -12   0   4      241.01      250.44     13.15 o 
 -10   0   4      286.93      281.37     10.72 o 
  -8   0   4      216.22      217.59      7.10 o 
  -6   0   4      138.69      147.77      6.84 o 
  -4   0   4      244.04      245.06      5.47 o 
  -2   0   4    14827.10    14394.14     55.24 o 
   0   0   4       77.25       77.09      4.43 o 
   2   0   4      408.24      420.42     11.81 o 
   4   0   4     1029.70     1058.92     27.05 o 
   6   0   4     1295.77     1395.82     25.19 o 
   8   0   4      106.93      118.20      7.16 o 
  10   0   4       27.16       23.05      4.90 o 
  12   0   4       27.56       28.91      7.77 o 
  14   0   4      151.83      149.51     15.20 o 
  16   0   4       23.54       35.71      9.80 o 
 -18   1   4       16.82        8.44      9.31 o 
 -17   1   4       22.67       27.33      7.05 o 
 -16   1   4        8.81        4.38      2.92 o 
 -15   1   4       30.94       33.27      6.06 o 
 -14   1   4        2.46        1.54      2.24 o 
 -13   1   4       46.75       46.82      4.81 o 
 -12   1   4        7.43        6.44      1.98 o 
 -11   1   4      211.51      210.21      9.07 o 
 -10   1   4       84.16       88.79      5.93 o 
  -9   1   4      627.00      648.08     12.40 o 
  -8   1   4      128.02      119.39      4.58 o 
  -7   1   4       64.03       61.34      3.38 o 
  -6   1   4      773.50      819.23     10.42 o 
  -5   1   4     2636.44     2648.91     18.62 o 
  -4   1   4      486.82      516.90      6.70 o 
  -3   1   4    11792.36    12106.42     47.00 o 
  -2   1   4     9185.89     8723.80     24.68 o 
  -1   1   4      500.60      496.72      7.67 o 
   0   1   4     2296.61     2234.39     17.64 o 
   1   1   4     2401.30     2241.07     42.49 o 
   2   1   4      149.46      157.28      5.68 o 
   3   1   4     4418.88     4362.12     29.92 o 
   4   1   4      101.62      101.85      4.61 o 
   5   1   4      143.74      116.86      5.40 o 
   6   1   4       69.98       91.74      5.08 o 
   7   1   4       77.36       90.40      4.84 o 
   8   1   4      283.31      277.62      8.84 o 
   9   1   4     1710.93     1744.55     34.17 o 
  10   1   4       94.69      104.79      8.86 o 
  11   1   4      166.55      195.13     12.62 o 
  12   1   4       12.99       12.63      3.71 o 
  13   1   4       65.91       63.28     13.57 o 
  14   1   4        5.26        2.87      4.84 o 
  15   1   4        2.42        1.32      6.58 o 
  16   1   4        1.47        1.61      3.25 o 
 -17   2   4       24.26       26.75      6.99 o 
 -16   2   4      102.87      133.01     13.96 o 
 -15   2   4        0.13        2.08      2.26 o 
 -14   2   4       17.66       22.23      5.64 o 
 -13   2   4       10.92        5.39      2.95 o 
 -12   2   4       41.18       34.10      4.94 o 
 -11   2   4       86.87       81.53      6.68 o 
 -10   2   4       53.74       49.49      5.11 o 
  -9   2   4        3.39        2.37      1.13 o 
  -8   2   4      358.41      365.24      8.63 o 
  -7   2   4      241.02      256.55      7.13 o 
  -6   2   4       15.89       19.19      2.08 o 
  -5   2   4     1811.84     1889.70     18.20 o 
  -4   2   4       89.73      104.67      3.16 o 
  -3   2   4      665.67      650.09      9.62 o 
  -2   2   4      894.67      889.84      9.64 o 
  -1   2   4      434.49      443.02      7.25 o 
   0   2   4      503.47      515.72      8.04 o 
   1   2   4        2.13        1.91      0.65 o 
   2   2   4      697.01      671.45     23.75 o 
   3   2   4       12.76       25.98      2.74 o 
   4   2   4       11.68       18.31      3.12 o 
   5   2   4      313.45      303.19     11.28 o 
   6   2   4        0.93        1.03      1.57 o 
   7   2   4       17.21       14.63      2.71 o 
   8   2   4        3.84        6.22      5.26 o 
   9   2   4     1724.38     1820.13     42.03 o 
  10   2   4      246.07      248.32     31.24 o 
  11   2   4      210.51      173.04     14.22 o 
  12   2   4       27.94       35.79      7.37 o 
  13   2   4        0.22       -2.47      2.47 o 
  14   2   4        3.89        3.14      2.99 o 
  15   2   4       34.68       26.67      7.04 o 
  16   2   4        3.68        2.35      3.11 o 
 -17   3   4        8.84        3.15      3.39 o 
 -16   3   4        0.14       -0.63      2.50 o 
 -15   3   4       27.47       43.92     11.20 o 
 -14   3   4        0.30       -1.29      2.70 o 
 -13   3   4        0.03        3.03      4.99 o 
 -12   3   4       48.29       61.62      6.36 o 
 -11   3   4      113.25      115.46      6.87 o 
 -10   3   4      403.78      404.07     14.18 o 
  -9   3   4      102.39       91.03      4.54 o 
  -8   3   4       32.31       28.07      4.19 o 
  -7   3   4      821.94      791.09     20.01 o 
  -6   3   4     1086.37     1069.72     22.35 o 
  -5   3   4     2024.91     2234.73     30.05 o 
  -4   3   4       33.67       47.81      4.08 o 
  -3   3   4      881.56     1040.93     19.12 o 
  -2   3   4     1430.64     1418.77     13.66 o 
  -1   3   4     1284.01     1294.00     25.66 o 
   0   3   4       10.05       12.07      1.63 o 
   1   3   4       54.76       36.63      2.65 o 
   2   3   4      115.63      104.95      4.58 o 
   3   3   4     1407.78     1387.73     24.85 o 
   4   3   4     1830.14     1854.70     54.96 o 
   5   3   4       23.36       24.24      7.28 o 
   6   3   4      291.50      292.76     12.28 o 
   7   3   4     1322.82     1315.23     27.39 o 
   8   3   4       14.34       11.95      3.59 o 
   9   3   4      123.22      105.49     15.75 o 
  10   3   4      231.38      209.63     15.52 o 
  11   3   4        3.01       -1.84      2.19 o 
  12   3   4       62.49       93.44     11.30 o 
  13   3   4       13.17       12.38      4.58 o 
  14   3   4       37.47       42.88      8.83 o 
  15   3   4       28.22       31.34      7.93 o 
 -16   4   4       17.25       20.73      6.28 o 
 -15   4   4       20.16       15.48      7.36 o 
 -14   4   4        1.99        3.54      4.51 o 
 -13   4   4        1.74        8.10      6.83 o 
 -12   4   4      203.44      224.75     25.72 o 
 -11   4   4      192.08      172.26      7.48 o 
 -10   4   4      138.59      132.78     18.25 o 
  -9   4   4      176.08      212.17     21.76 o 
  -8   4   4       13.06       16.37      1.75 o 
  -7   4   4       33.78       30.46     10.66 o 
  -6   4   4        0.24        6.88      2.23 o 
  -5   4   4      829.30      845.82     23.70 o 
  -4   4   4       42.73       42.77      4.25 o 
  -3   4   4       39.24       30.51      4.16 o 
  -2   4   4       13.21       17.91      2.27 o 
  -1   4   4       61.54       73.22      4.96 o 
   0   4   4      271.90      253.13      8.93 o 
   1   4   4      609.86      644.78     10.43 o 
   2   4   4        1.57        0.77      0.62 o 
   3   4   4       47.82       46.23      4.59 o 
   4   4   4        0.01        0.97      0.99 o 
   5   4   4       35.70       36.04      3.19 o 
   6   4   4       41.89       48.30      6.02 o 
   7   4   4      327.05      291.84     15.00 o 
   8   4   4        9.04        2.59      2.16 o 
   9   4   4       14.47       10.23      3.11 o 
  10   4   4        9.93        8.42      3.75 o 
  11   4   4        0.16       -0.90      3.56 o 
  12   4   4        7.93        6.02     10.49 o 
  13   4   4       21.59        9.70      4.31 o 
  14   4   4       86.29       95.17     31.11 o 
 -15   5   4       11.72        6.65      5.26 o 
 -14   5   4       30.28       30.40     11.47 o 
 -13   5   4       64.83       86.48     17.87 o 
 -12   5   4        0.01        2.74      3.71 o 
 -11   5   4        7.68        5.02      8.35 o 
 -10   5   4       26.09       27.29      9.28 o 
  -9   5   4       67.58       77.23     14.64 o 
  -8   5   4      207.37      201.01     22.05 o 
  -7   5   4       62.04       71.75     13.42 o 
  -6   5   4      353.08      378.12     28.30 o 
  -5   5   4        5.61        1.35      2.92 o 
  -4   5   4      619.11      624.09     13.37 o 
  -3   5   4      164.14      160.99      5.57 o 
  -2   5   4      178.38      181.17     11.68 o 
  -1   5   4      357.97      348.55     10.76 o 
   0   5   4      570.80      569.64     14.61 o 
   1   5   4       15.67       22.69      3.20 o 
   2   5   4       53.22       54.77      6.17 o 
   3   5   4        0.08       -0.77      1.34 o 
   4   5   4      400.17      399.10     14.58 o 
   5   5   4      571.88      574.03     17.34 o 
   6   5   4       77.23       67.32      4.93 o 
   7   5   4      137.79      138.79     12.07 o 
   8   5   4      162.63      177.24     11.08 o 
   9   5   4       37.50       40.41      4.58 o 
  10   5   4       18.12       11.95      5.71 o 
  11   5   4        4.06        0.92      2.69 o 
  12   5   4       53.21       67.85     10.30 o 
  13   5   4      103.08      109.66     13.65 o 
 -14   6   4        3.18        3.16      6.27 o 
 -13   6   4        0.33       10.09      6.80 o 
 -12   6   4       37.78       52.16     13.86 o 
 -11   6   4       20.47       43.46     12.31 o 
 -10   6   4       39.50       48.38     12.25 o 
  -9   6   4       97.55      104.16     17.56 o 
  -8   6   4        6.65        9.75      5.59 o 
  -7   6   4       62.11       47.68     11.93 o 
  -6   6   4      106.26      122.35     17.45 o 
  -5   6   4      196.23      192.60     13.01 o 
  -4   6   4      120.43      124.08      7.18 o 
  -3   6   4      538.56      467.76     16.67 o 
  -2   6   4        2.77        4.99      1.55 o 
  -1   6   4      232.17      233.40      9.61 o 
   0   6   4        0.03        0.03      1.17 o 
   1   6   4      136.00      124.19      7.03 o 
   2   6   4        2.32       -1.22      1.75 o 
   3   6   4      256.90      243.74     12.03 o 
   4   6   4       14.61       12.15      2.43 o 
   5   6   4       32.03       27.25      4.47 o 
   6   6   4        1.19        1.93      2.62 o 
   7   6   4        3.74       -1.23      2.72 o 
   8   6   4        0.13       -0.53      4.08 o 
   9   6   4       19.59       12.06     10.14 o 
  10   6   4        0.79        5.98      4.10 o 
  11   6   4       27.08       23.37      6.96 o 
  12   6   4       54.45       56.88     10.22 o 
 -12   7   4        3.93       15.98      9.15 o 
 -11   7   4       10.89       21.42      8.37 o 
 -10   7   4      113.81      172.88     25.16 o 
  -9   7   4        3.78       15.05      8.42 o 
  -8   7   4       47.23       46.07     12.14 o 
  -7   7   4       21.05       18.12      4.14 o 
  -6   7   4       58.56       51.45      8.03 o 
  -5   7   4      127.53      135.33      8.37 o 
  -4   7   4        0.08       -4.58      4.58 o 
  -3   7   4       21.57       20.91      5.55 o 
  -2   7   4      535.50      583.13     20.08 o 
  -1   7   4        0.72        1.07      2.95 o 
   0   7   4        4.12        5.27      4.05 o 
   1   7   4       10.20        9.51      2.15 o 
   2   7   4      388.84      400.98     16.85 o 
   3   7   4      177.60      201.55     12.13 o 
   4   7   4       10.05        7.34      2.36 o 
   5   7   4        0.03        2.76      2.38 o 
   6   7   4       55.16       67.57      8.91 o 
   7   7   4        0.66        6.22      3.83 o 
   8   7   4       93.06      122.74     19.63 o 
   9   7   4        2.87       -3.48      5.29 o 
  10   7   4       27.25       33.11      7.81 o 
  -9   8   4        2.00        4.43      4.99 o 
  -8   8   4       21.82       33.38      7.84 o 
  -7   8   4        3.42        1.11      2.09 o 
  -6   8   4       23.59       29.65      7.46 o 
  -5   8   4        4.13        3.31      7.36 o 
  -4   8   4       13.09        4.56      6.29 o 
  -3   8   4        0.64       -0.32      1.46 o 
  -2   8   4        0.17       -2.25      2.25 o 
  -1   8   4        0.05        0.04      3.34 o 
   0   8   4        0.00        1.17      2.12 o 
   1   8   4       24.12       33.25      6.92 o 
   2   8   4        2.50        2.39      2.09 o 
   3   8   4       25.61       22.51      4.32 o 
   4   8   4        0.48       -1.48      1.77 o 
   5   8   4       76.34       85.63      8.74 o 
   6   8   4       11.05       13.72      3.94 o 
   7   8   4        6.78        2.77      6.89 o 
  -3   9   4        5.54        4.26      8.30 o 
  -2   9   4        4.17        2.38      2.66 o 
  -1   9   4       82.83       81.75     11.63 o 
   0   9   4       19.43       24.51      6.85 o 
   1   9   4        7.48        3.70      2.36 o 
   2   9   4       21.58       30.29      7.30 o 
 -17   0   5       24.87       15.12      7.02 o 
 -15   0   5       40.47       28.48      9.23 o 
 -13   0   5       21.08       22.27      4.16 o 
 -11   0   5       61.71       66.92      5.24 o 
  -9   0   5      297.32      327.66      9.05 o 
  -7   0   5      299.13      290.26      7.00 o 
  -5   0   5      455.93      442.87     10.73 o 
  -3   0   5     6687.78     6703.62     50.58 o 
  -1   0   5    13795.46    13405.86    118.45 o 
   1   0   5     2387.84     2480.88     38.69 o 
   3   0   5     1935.97     1955.81     23.87 o 
   5   0   5      578.33      535.46     13.04 o 
   7   0   5     2479.45     2756.93     65.09 o 
   9   0   5      411.22      388.47     20.01 o 
  11   0   5        0.34        0.76      2.81 o 
  13   0   5        9.05        8.87      3.85 o 
  15   0   5       72.82       76.08     16.75 o 
 -18   1   5       31.55       36.40      8.37 o 
 -17   1   5        1.39        4.06      5.13 o 
 -16   1   5        1.86        2.74      3.00 o 
 -15   1   5        7.68        5.66      2.30 o 
 -14   1   5      100.45       97.88      8.96 o 
 -13   1   5       58.41       57.76      5.14 o 
 -12   1   5      617.32      631.29     14.41 o 
 -11   1   5       19.90       18.93      2.53 o 
 -10   1   5      434.92      452.66     11.78 o 
  -9   1   5       76.35       83.15      3.81 o 
  -8   1   5      509.86      522.96      8.79 o 
  -7   1   5      265.67      234.25      5.41 o 
  -6   1   5      459.81      445.94      7.62 o 
  -5   1   5      173.44      175.28      4.40 o 
  -4   1   5      298.87      276.24      4.97 o 
  -3   1   5        1.78        4.24      0.64 o 
  -2   1   5        2.08        3.00      0.59 o 
  -1   1   5      290.55      298.64      6.37 o 
   0   1   5     6150.44     5620.06     30.31 o 
   1   1   5      387.37      415.16      6.67 o 
   2   1   5     1225.52     1188.92     13.24 o 
   3   1   5      582.11      630.15     10.73 o 
   4   1   5      165.24      214.15      6.86 o 
   5   1   5      995.24     1105.70     17.88 o 
   6   1   5     3407.78     3682.97     37.02 o 
   7   1   5       66.49       53.17      3.54 o 
   8   1   5      136.84      125.54      7.54 o 
   9   1   5      633.71      641.30     21.33 o 
  10   1   5       17.55       17.26      4.07 o 
  11   1   5      117.90      114.59      9.96 o 
  12   1   5       26.96       20.66      5.51 o 
  13   1   5       23.53       12.40      6.98 o 
  14   1   5       18.82       21.85      5.87 o 
  15   1   5       16.07        6.06      7.59 o 
  16   1   5        5.90       11.10      5.14 o 
 -17   2   5       41.55       43.49      8.19 o 
 -16   2   5        4.08        3.34      6.61 o 
 -15   2   5        3.95       -0.54      2.02 o 
 -14   2   5      129.19      113.47     11.62 o 
 -13   2   5       55.98       57.81      6.20 o 
 -12   2   5      124.53      116.12      8.24 o 
 -11   2   5      208.97      186.75      8.68 o 
 -10   2   5        5.08        0.68      1.48 o 
  -9   2   5        0.29       -0.60      0.92 o 
  -8   2   5      282.97      273.66      6.68 o 
  -7   2   5      682.16      699.64      9.92 o 
  -6   2   5      176.24      173.44      5.73 o 
  -5   2   5       19.58       24.00      2.13 o 
  -4   2   5      231.73      210.08      4.35 o 
  -3   2   5      870.55      945.79     13.18 o 
  -2   2   5     1260.45     1288.64     14.49 o 
  -1   2   5      989.76     1002.50     17.63 o 
   0   2   5      180.43      198.14      4.64 o 
   1   2   5      217.39      185.89      5.26 o 
   2   2   5      347.80      362.42      8.42 o 
   3   2   5     1088.64     1163.18     16.52 o 
   4   2   5      500.43      544.69     16.64 o 
   5   2   5        9.99       20.55      3.68 o 
   6   2   5       50.41       38.04      4.50 o 
   7   2   5      449.87      420.06     18.76 o 
   8   2   5        5.56       -0.55      2.62 o 
   9   2   5      414.04      422.84     20.81 o 
  10   2   5       43.94       46.54      7.53 o 
  11   2   5      395.13      408.66     22.26 o 
  12   2   5        3.22        4.54      2.90 o 
  13   2   5       69.22       73.12     10.81 o 
  14   2   5        6.23        5.23      2.75 o 
  15   2   5       30.40       30.84      7.59 o 
 -17   3   5        0.03       -5.37      5.37 o 
 -16   3   5        9.82       15.30      5.04 o 
 -15   3   5        0.14       -0.71      2.99 o 
 -14   3   5       84.95       91.23     10.74 o 
 -13   3   5      341.91      365.12     32.37 o 
 -12   3   5       39.49       37.16      5.36 o 
 -11   3   5        0.86       -0.76      1.08 o 
 -10   3   5      221.32      209.91     12.08 o 
  -9   3   5      107.15      124.34      5.57 o 
  -8   3   5       74.84       71.76      7.88 o 
  -7   3   5        2.11        4.74      1.84 o 
  -6   3   5     2400.52     2274.80     43.29 o 
  -5   3   5     3645.96     3676.78     52.01 o 
  -4   3   5       60.36       49.70      2.98 o 
  -3   3   5       56.20       55.83      4.47 o 
  -2   3   5       13.36       14.46      2.27 o 
  -1   3   5      169.66      160.60      5.82 o 
   0   3   5      460.36      439.77     10.77 o 
   1   3   5      287.29      267.29      7.29 o 
   2   3   5     1280.34     1323.28     16.74 o 
   3   3   5      688.53      685.31     14.97 o 
   4   3   5       52.56       68.41      5.25 o 
   5   3   5      456.97      450.69     12.66 o 
   6   3   5      440.23      415.85     15.30 o 
   7   3   5        5.04       10.44      3.76 o 
   8   3   5       20.52       14.95      4.10 o 
   9   3   5      429.77      407.55     21.27 o 
  10   3   5       91.00       73.21      9.56 o 
  11   3   5       42.48       44.72     10.62 o 
  12   3   5        0.09        2.21      6.00 o 
  13   3   5        0.55        1.08      2.81 o 
  14   3   5       51.64       68.46     13.78 o 
  15   3   5        7.29        2.24      2.72 o 
 -16   4   5        0.77       -1.49      2.71 o 
 -15   4   5        4.37       -2.34      3.02 o 
 -14   4   5       37.80       31.51     10.71 o 
 -13   4   5       23.43       25.57      8.80 o 
 -12   4   5       10.28        4.78      3.96 o 
 -11   4   5        2.53        1.16      1.39 o 
 -10   4   5        7.03        3.62      2.67 o 
  -9   4   5       55.48       78.83     13.75 o 
  -8   4   5      851.34      866.95     29.02 o 
  -7   4   5      205.34      207.17     13.41 o 
  -6   4   5     1021.05     1033.09     32.05 o 
  -5   4   5      149.94      153.77     10.58 o 
  -4   4   5       79.82       67.77      6.02 o 
  -3   4   5      346.33      353.86      8.18 o 
  -2   4   5      668.43      674.71     29.82 o 
  -1   4   5       27.32       27.34      3.11 o 
   0   4   5      119.77      144.44      7.04 o 
   1   4   5      118.32      107.83      3.87 o 
   2   4   5       32.97       35.74      5.39 o 
   3   4   5        1.10       -0.44      0.99 o 
   4   4   5        5.49        6.01      1.71 o 
   5   4   5      116.61      117.51      6.03 o 
   6   4   5      511.58      494.51     28.96 o 
   7   4   5        5.61        8.40      2.83 o 
   8   4   5        0.33        0.79      1.82 o 
   9   4   5        3.50        3.28      3.30 o 
  10   4   5       43.16       48.78      7.95 o 
  11   4   5       69.69       68.39      9.91 o 
  12   4   5       73.16       89.53     11.58 o 
  13   4   5        2.68        0.33     12.01 o 
  14   4   5       30.10       30.36     10.43 o 
 -15   5   5        0.72        9.38      8.01 o 
 -14   5   5        0.63       12.27      7.05 o 
 -13   5   5      104.49      117.24     20.45 o 
 -12   5   5       19.51       24.52      5.16 o 
 -11   5   5      138.19      152.79     15.38 o 
 -10   5   5      104.85      108.68     17.40 o 
  -9   5   5      115.26      129.58     18.57 o 
  -8   5   5        9.97        8.36      4.67 o 
  -7   5   5      580.20      570.78     35.96 o 
  -6   5   5       54.75       66.63     12.51 o 
  -5   5   5      123.85      111.51     14.83 o 
  -4   5   5      243.79      271.93      9.22 o 
  -3   5   5       38.77       40.20      5.73 o 
  -2   5   5      898.87      953.51     21.82 o 
  -1   5   5        3.35        4.50      1.57 o 
   0   5   5      530.90      512.62     15.57 o 
   1   5   5     1280.47     1247.32     28.22 o 
   2   5   5       11.46        8.51      2.03 o 
   3   5   5      139.47      145.81      5.67 o 
   4   5   5      433.09      433.66     18.02 o 
   5   5   5      182.98      182.37     10.46 o 
   6   5   5       41.38       43.08      5.40 o 
   7   5   5      106.02      107.60      6.90 o 
   8   5   5        1.05        1.52      1.51 o 
   9   5   5       36.93       39.46      6.94 o 
  10   5   5       91.55      100.70     24.95 o 
  11   5   5        1.19       -0.19      3.39 o 
  12   5   5       15.24       23.87      6.59 o 
  13   5   5        2.06       -0.54      3.17 o 
 -14   6   5       68.51       74.62     17.74 o 
 -13   6   5        3.08       -5.06      5.99 o 
 -12   6   5       56.20       62.24     15.40 o 
 -11   6   5        8.73       17.41      7.98 o 
 -10   6   5       48.78       59.46     14.05 o 
  -9   6   5       11.68       17.60      8.34 o 
  -8   6   5        7.31        0.32      4.37 o 
  -7   6   5       41.94       49.64     12.07 o 
  -6   6   5       64.12       88.73     15.10 o 
  -5   6   5      300.28      322.90     11.53 o 
  -4   6   5       61.47       65.99      5.39 o 
  -3   6   5       29.38       31.65      4.86 o 
  -2   6   5       73.47       66.47      5.37 o 
  -1   6   5      127.12      128.63      7.30 o 
   0   6   5        0.82       -1.86      1.86 o 
   1   6   5      109.96      116.63      6.98 o 
   2   6   5      202.95      174.50     10.51 o 
   3   6   5       43.08       35.39      3.70 o 
   4   6   5      146.07      139.53     11.53 o 
   5   6   5        0.31       -2.42      2.42 o 
   6   6   5        0.33        0.68      4.99 o 
   7   6   5        0.00        6.44      5.10 o 
   8   6   5       58.42       56.56     12.47 o 
   9   6   5       18.36       10.73      6.93 o 
  10   6   5       41.04       52.92      9.12 o 
  11   6   5        0.65        6.03     12.64 o 
 -12   7   5        1.86        3.84      5.22 o 
 -11   7   5       10.73       22.82      9.88 o 
 -10   7   5        1.50       10.35      7.39 o 
  -9   7   5       98.30       91.88     17.48 o 
  -8   7   5        1.44       -3.13      3.13 o 
  -7   7   5        6.65        8.46      6.55 o 
  -6   7   5        7.67        6.08      4.79 o 
  -5   7   5       62.50       57.88      8.50 o 
  -4   7   5       37.18       30.26      5.93 o 
  -3   7   5      322.50      358.43     17.49 o 
  -2   7   5        7.99       12.81      3.22 o 
  -1   7   5      168.22      176.37     10.91 o 
   0   7   5        0.00       -1.61      2.06 o 
   1   7   5       74.37       79.23      6.20 o 
   2   7   5       41.26       46.89      6.02 o 
   3   7   5       11.68        9.94      3.21 o 
   4   7   5       28.59       19.91      3.86 o 
   5   7   5       28.07       23.03      5.16 o 
   6   7   5       12.73       22.13      5.20 o 
   7   7   5       44.22       58.57     13.15 o 
   8   7   5        0.48        2.97      3.32 o 
   9   7   5       10.80       13.14      6.13 o 
  -9   8   5        5.95        6.72      5.00 o 
  -8   8   5       17.61       20.17      8.90 o 
  -7   8   5        3.17       -2.28      6.75 o 
  -6   8   5        2.74       10.41      4.07 o 
  -5   8   5        1.12       -0.68      3.00 o 
  -4   8   5        3.06        1.94      2.20 o 
  -3   8   5       16.70       19.21      4.15 o 
  -2   8   5       31.90       20.78      4.23 o 
  -1   8   5       19.73       15.09      4.44 o 
   0   8   5        2.90        3.66      2.13 o 
   1   8   5       44.28       54.77      8.96 o 
   2   8   5       46.49       51.01      6.55 o 
   3   8   5       42.90       42.21      7.12 o 
   4   8   5       31.42       30.33      5.36 o 
   5   8   5       50.40       62.10      7.63 o 
   6   8   5       52.46       51.80      7.25 o 
   7   8   5        1.30        1.79      2.64 o 
  -3   9   5        0.78        5.07     13.77 o 
  -2   9   5       16.51       15.97      5.44 o 
  -1   9   5       41.52       43.42      8.44 o 
   0   9   5       24.24       25.33      6.96 o 
   1   9   5        6.57        4.53      2.80 o 
 -18   0   6       17.40       34.88     11.57 o 
 -16   0   6      487.51      486.35     39.04 o 
 -14   0   6      443.98      434.67     33.95 o 
 -12   0   6        0.09        0.92      1.18 o 
 -10   0   6       75.31       75.45      4.35 o 
  -8   0   6      123.72      131.38      5.08 o 
  -6   0   6      145.35      160.73      7.09 o 
  -4   0   6      239.08      284.43      5.81 o 
  -2   0   6    23363.02    22243.62    113.83 o 
   0   0   6      556.80      681.67     27.60 o 
   2   0   6      405.98      458.10     15.90 o 
   4   0   6      354.89      363.97     12.19 o 
   6   0   6       37.57       28.62      5.52 o 
   8   0   6      275.64      318.58     17.53 o 
  10   0   6      246.94      219.36     16.18 o 
  12   0   6        1.47        4.96      3.50 o 
  14   0   6      148.47      108.15     19.36 o 
 -18   1   6       22.57       14.02     13.51 o 
 -17   1   6      103.64       89.94     12.44 o 
 -16   1   6       89.03       91.44     16.83 o 
 -15   1   6        0.61       -1.00      3.11 o 
 -14   1   6      163.22      155.30     11.04 o 
 -13   1   6      375.49      368.39     16.52 o 
 -12   1   6        7.09        6.09      2.30 o 
 -11   1   6      342.23      350.80     11.92 o 
 -10   1   6       18.08       22.63      2.69 o 
  -9   1   6       86.44       90.57      3.87 o 
  -8   1   6      150.58      154.19      4.68 o 
  -7   1   6      258.57      211.77      5.01 o 
  -6   1   6      185.82      204.85      4.77 o 
  -5   1   6      576.03      532.33      7.02 o 
  -4   1   6     2974.08     3010.41     14.08 o 
  -3   1   6     2450.06     2281.28     14.10 o 
  -2   1   6     2979.43     3026.58     18.04 o 
  -1   1   6      665.16      660.42     12.13 o 
   0   1   6        6.00        3.95      0.91 o 
   1   1   6      736.61      694.58      8.80 o 
   2   1   6      889.95      831.43     14.72 o 
   3   1   6     1111.17     1134.36     16.47 o 
   4   1   6     1097.27     1214.48     16.75 o 
   5   1   6        0.98        3.42      1.26 o 
   6   1   6      661.17      745.54     15.39 o 
   7   1   6      163.87      168.59      7.70 o 
   8   1   6      317.79      320.36     14.36 o 
   9   1   6        0.04       -0.89      2.25 o 
  10   1   6        4.04       -0.87      2.78 o 
  11   1   6       33.67       34.17      5.74 o 
  12   1   6       29.84       21.13      5.72 o 
  13   1   6        2.53       -1.32      4.25 o 
  14   1   6       41.25       42.06     13.05 o 
  15   1   6        1.83       -1.54      3.26 o 
 -17   2   6       21.47       25.29      6.82 o 
 -16   2   6        3.72        2.15      3.11 o 
 -15   2   6        5.73        6.16      7.72 o 
 -14   2   6       35.26       33.17      6.22 o 
 -13   2   6        0.11       -1.61      2.74 o 
 -12   2   6        0.44        1.24      1.52 o 
 -11   2   6       19.35       19.93      2.54 o 
 -10   2   6      143.26      145.69      6.72 o 
  -9   2   6       98.27      108.21      6.95 o 
  -8   2   6       49.18       58.71      2.81 o 
  -7   2   6      107.66      113.37      3.78 o 
  -6   2   6      120.83      162.43      6.93 o 
  -5   2   6     4626.49     4961.40     49.78 o 
  -4   2   6      634.70      698.46      8.41 o 
  -3   2   6      482.60      512.00     10.45 o 
  -2   2   6      850.14      837.18      9.11 o 
  -1   2   6      123.82      114.39      4.39 o 
   0   2   6       30.00       30.63      1.84 o 
   1   2   6      720.75      730.00     10.86 o 
   2   2   6        0.16        5.09      1.33 o 
   3   2   6       10.61        5.46      1.33 o 
   4   2   6     2219.22     2281.27     29.87 o 
   5   2   6       55.78       63.04      5.56 o 
   6   2   6        0.23       -2.26      2.70 o 
   7   2   6      860.53      887.03     22.59 o 
   8   2   6      212.49      232.17     18.88 o 
   9   2   6        5.40        5.52      3.76 o 
  10   2   6      295.28      302.97     18.82 o 
  11   2   6       46.31       42.61      7.51 o 
  12   2   6      307.06      358.74     23.11 o 
  13   2   6        2.13        4.96      7.96 o 
  14   2   6        3.35        9.03      4.46 o 
  15   2   6       21.75       20.75      6.47 o 
 -17   3   6        5.62        5.60      5.56 o 
 -16   3   6       16.82       21.81      6.49 o 
 -15   3   6       85.13      115.22     12.33 o 
 -14   3   6      109.23      115.99     11.88 o 
 -13   3   6      215.91      248.34     16.63 o 
 -12   3   6        2.56        0.98      4.75 o 
 -11   3   6        1.00       -0.25      0.79 o 
 -10   3   6      157.25      161.12      7.01 o 
  -9   3   6       50.92       67.94      5.17 o 
  -8   3   6      918.07      930.05     27.88 o 
  -7   3   6     1046.00     1083.51     16.72 o 
  -6   3   6       65.99       76.42      3.82 o 
  -5   3   6      319.84      335.47      7.29 o 
  -4   3   6        0.04        1.20      0.71 o 
  -3   3   6      479.89      585.10     18.99 o 
  -2   3   6      866.10      866.47     12.10 o 
  -1   3   6      303.71      293.63      7.94 o 
   0   3   6      671.58      688.85     13.89 o 
   1   3   6      944.75      926.11     12.62 o 
   2   3   6       23.17       18.53      2.02 o 
   3   3   6      107.37      112.00      5.67 o 
   4   3   6      139.24      128.18      7.42 o 
   5   3   6      202.05      195.83      9.72 o 
   6   3   6        2.38        2.91      1.35 o 
   7   3   6       89.40       94.55      9.67 o 
   8   3   6       11.53        8.85      3.44 o 
   9   3   6       12.70       19.67      5.75 o 
  10   3   6        0.56       -2.86      3.43 o 
  11   3   6        0.88       -0.72      2.20 o 
  12   3   6        3.83        0.82      3.17 o 
  13   3   6        0.27        2.94      2.55 o 
  14   3   6       21.35       25.57      7.07 o 
 -16   4   6        0.01       -3.42      4.85 o 
 -15   4   6        0.56       -3.70      3.70 o 
 -14   4   6        1.94        2.99      6.28 o 
 -13   4   6       17.26       10.06      5.90 o 
 -12   4   6        8.55       11.71      3.49 o 
 -11   4   6       48.12       42.82      5.57 o 
 -10   4   6       10.87       10.27      3.11 o 
  -9   4   6      114.86       97.32     10.75 o 
  -8   4   6      241.65      275.89     16.16 o 
  -7   4   6      128.30      110.79      9.88 o 
  -6   4   6       22.63       25.34      6.18 o 
  -5   4   6       87.58      112.16      6.51 o 
  -4   4   6       92.02       83.00      6.59 o 
  -3   4   6       53.63       52.34      4.00 o 
  -2   4   6      195.18      217.94      7.87 o 
  -1   4   6      898.98      912.89     14.75 o 
   0   4   6      300.24      306.33      8.46 o 
   1   4   6      693.44      691.78     14.82 o 
   2   4   6      181.19      157.73      6.63 o 
   3   4   6        5.02        4.58      1.45 o 
   4   4   6      131.29      117.17      6.78 o 
   5   4   6       20.25       22.04      2.71 o 
   6   4   6      186.65      192.68     11.30 o 
   7   4   6      256.07      248.24     12.51 o 
   8   4   6        1.00       -1.91      2.44 o 
   9   4   6       18.62       18.72      4.88 o 
  10   4   6       23.92       32.75      6.76 o 
  11   4   6        0.11       -0.17      3.39 o 
  12   4   6        0.31        2.98      3.48 o 
  13   4   6      228.24      259.94     20.55 o 
  14   4   6       32.25       37.13      8.28 o 
 -15   5   6        6.64        5.22      6.38 o 
 -14   5   6       33.87       42.95     12.95 o 
 -13   5   6       12.91       24.54      9.86 o 
 -12   5   6       22.35       14.85      8.12 o 
 -11   5   6        0.77        5.34      5.23 o 
 -10   5   6        0.04       12.93      7.98 o 
  -9   5   6      209.94      205.27     23.27 o 
  -8   5   6      256.70      298.48     26.98 o 
  -7   5   6        7.22        0.70      3.33 o 
  -6   5   6      423.89      493.87     32.60 o 
  -5   5   6       20.86       20.92      7.56 o 
  -4   5   6      144.03      121.71      4.26 o 
  -3   5   6       55.53       56.33      7.00 o 
  -2   5   6      453.24      442.72     15.24 o 
  -1   5   6      754.48      765.61     16.80 o 
   0   5   6       52.43       43.40      4.74 o 
   1   5   6      426.30      452.31     12.77 o 
   2   5   6      422.58      411.71      9.40 o 
   3   5   6       26.05       17.19      1.97 o 
   4   5   6       25.03       24.35      3.40 o 
   5   5   6       89.11       71.02      5.76 o 
   6   5   6      496.61      473.03     14.85 o 
   7   5   6       21.98       22.14      3.61 o 
   8   5   6        3.00        3.73      1.65 o 
   9   5   6       11.09       11.17      2.65 o 
  10   5   6        0.32        1.86      4.58 o 
  11   5   6        2.58       -2.48      3.28 o 
  12   5   6        0.00        1.67      2.75 o 
  13   5   6       48.27       36.99      8.34 o 
 -13   6   6        2.72        5.59      5.63 o 
 -12   6   6       72.97      115.06     20.21 o 
 -11   6   6       79.20       84.47     17.11 o 
 -10   6   6       52.80       37.67     11.29 o 
  -9   6   6       41.41       57.46     13.14 o 
  -8   6   6       12.19       17.82      8.63 o 
  -7   6   6        0.79        0.10      4.53 o 
  -6   6   6        1.07        1.52      1.83 o 
  -5   6   6      151.91      155.09      7.23 o 
  -4   6   6      107.71      103.87     10.50 o 
  -3   6   6       14.43       14.03      3.03 o 
  -2   6   6        3.07        0.57      2.03 o 
  -1   6   6      398.59      399.97     11.61 o 
   0   6   6       25.16       23.90      3.39 o 
   1   6   6       55.01       61.72      5.23 o 
   2   6   6        0.80        1.66      1.80 o 
   3   6   6      491.16      482.94     13.24 o 
   4   6   6       72.48       78.51      6.47 o 
   5   6   6       13.50       13.06      3.80 o 
   6   6   6        0.06        0.96      2.03 o 
   7   6   6       33.80       49.46     11.53 o 
   8   6   6       34.64       30.26      6.83 o 
   9   6   6       81.30       96.80     12.24 o 
  10   6   6        1.97        8.85     14.79 o 
  11   6   6       57.63      103.18     28.52 o 
 -11   7   6       38.24       46.39     13.85 o 
 -10   7   6       69.81       71.40     16.34 o 
  -9   7   6        0.23        5.70      6.61 o 
  -8   7   6        7.48       14.85      8.57 o 
  -7   7   6        2.06        7.04      3.52 o 
  -6   7   6       42.42       47.01      7.75 o 
  -5   7   6       12.20       11.44      4.40 o 
  -4   7   6        2.23        2.87      2.15 o 
  -3   7   6        8.97        6.51      2.73 o 
  -2   7   6      193.68      204.97     12.06 o 
  -1   7   6       18.46       17.79      4.65 o 
   0   7   6       12.88       16.16      3.05 o 
   1   7   6        0.16        0.13      2.56 o 
   2   7   6      191.46      190.81     12.25 o 
   3   7   6       37.76       47.63      6.23 o 
   4   7   6        0.24        0.05      1.99 o 
   5   7   6        0.52        0.09      4.08 o 
   6   7   6        5.80        1.72      2.85 o 
   7   7   6        0.78        1.09      2.52 o 
   8   7   6        0.11        3.62      3.50 o 
   9   7   6        0.31        3.44      4.04 o 
  -9   8   6       19.80       21.93      6.25 o 
  -8   8   6       10.88       14.53      5.05 o 
  -7   8   6        5.22        0.86      2.68 o 
  -6   8   6        0.13        3.16      2.53 o 
  -5   8   6       14.45       11.77      4.74 o 
  -4   8   6       17.31       12.21      3.36 o 
  -3   8   6        3.67        4.85      2.14 o 
  -2   8   6        0.15       -2.29      2.29 o 
  -1   8   6       65.40       63.41      7.70 o 
   0   8   6       27.03       29.49      4.87 o 
   1   8   6       22.90       17.26      5.35 o 
   2   8   6        0.35       -2.32      2.32 o 
   3   8   6       80.55       85.54      8.81 o 
   4   8   6        1.76        8.06      3.60 o 
   5   8   6       20.56       23.81      4.96 o 
   6   8   6       25.92       24.06      4.87 o 
 -17   0   7        5.20       -6.03      6.03 o 
 -15   0   7        7.08       11.24      6.10 o 
 -13   0   7      148.14      148.19     19.04 o 
 -11   0   7       55.21       45.79      3.88 o 
  -9   0   7      211.19      197.76     11.10 o 
  -7   0   7     1132.87     1137.96     20.43 o 
  -5   0   7      416.83      395.95      7.88 o 
  -3   0   7     2054.74     1917.76     20.40 o 
  -1   0   7      759.05      705.36      9.02 o 
   1   0   7     1081.11     1049.83     19.89 o 
   3   0   7     1138.87     1279.64     26.40 o 
   5   0   7     1216.51     1231.16     24.73 o 
   7   0   7      846.54      877.20     23.09 o 
   9   0   7     1022.68     1015.50     33.79 o 
  11   0   7        6.08       -2.96      6.18 o 
  13   0   7       10.53       15.74      7.96 o 
  15   0   7       71.88      107.26     20.29 o 
 -18   1   7        8.25       12.70      5.18 o 
 -17   1   7        3.48       -0.42      3.98 o 
 -16   1   7       89.65       87.51     11.77 o 
 -15   1   7        3.50        4.45      3.11 o 
 -14   1   7      154.21      153.63     14.27 o 
 -13   1   7       17.19       17.55      3.12 o 
 -12   1   7       11.01        8.52      2.26 o 
 -11   1   7      195.32      214.39      9.10 o 
 -10   1   7      139.31      138.12      5.65 o 
  -9   1   7       94.85      106.47      4.10 o 
  -8   1   7      223.68      206.19      5.25 o 
  -7   1   7      187.90      176.44      4.40 o 
  -6   1   7      246.06      226.28      5.42 o 
  -5   1   7       57.44       53.17      2.48 o 
  -4   1   7       89.65      116.50      2.80 o 
  -3   1   7       23.15       17.41      1.53 o 
  -2   1   7     4118.66     4107.63     31.59 o 
  -1   1   7      247.12      230.82      5.07 o 
   0   1   7      761.05      719.45     11.82 o 
   1   1   7      624.12      614.13      9.03 o 
   2   1   7       21.50       19.67      2.39 o 
   3   1   7      144.35      128.14      5.18 o 
   4   1   7       30.56       22.34      2.40 o 
   5   1   7      905.80      975.62     19.03 o 
   6   1   7       47.02       46.47      4.58 o 
   7   1   7      164.02      161.42      8.50 o 
   8   1   7      278.05      288.95     13.98 o 
   9   1   7      218.93      220.23     13.21 o 
  10   1   7       85.29       89.37      8.72 o 
  11   1   7        0.77        0.37      2.34 o 
  12   1   7       14.98       24.82      5.44 o 
  13   1   7        6.08        8.58      4.66 o 
  14   1   7        1.07       -4.17      4.36 o 
  15   1   7        0.49        0.89      2.45 o 
 -17   2   7        1.24        9.91      7.16 o 
 -16   2   7        8.78        1.73      4.36 o 
 -15   2   7        0.21        0.19      6.29 o 
 -14   2   7        0.59        5.46      3.89 o 
 -13   2   7        4.31       -0.20      1.82 o 
 -12   2   7       29.96       30.39      3.60 o 
 -11   2   7        4.42        5.68      1.66 o 
 -10   2   7      266.59      266.74      8.63 o 
  -9   2   7      207.47      213.03      9.81 o 
  -8   2   7       75.18       78.48      4.56 o 
  -7   2   7      183.36      171.16      7.55 o 
  -6   2   7        5.11        1.88      0.87 o 
  -5   2   7      249.53      255.11      5.59 o 
  -4   2   7     3431.64     3516.78     24.99 o 
  -3   2   7      381.14      337.07      5.28 o 
  -2   2   7       24.45       25.53      2.29 o 
  -1   2   7      292.90      279.22      5.85 o 
   0   2   7      418.90      399.68      6.25 o 
   1   2   7       12.12       23.92      2.04 o 
   2   2   7       14.58       12.01      1.71 o 
   3   2   7     2388.56     2464.67     25.45 o 
   4   2   7      100.55      102.71      6.52 o 
   5   2   7      457.42      428.60     13.02 o 
   6   2   7       29.94       31.33      4.26 o 
   7   2   7      208.89      211.05     11.39 o 
   8   2   7       41.80       43.26      6.69 o 
   9   2   7        0.17        0.68      2.12 o 
  10   2   7      151.69      138.35     13.03 o 
  11   2   7      226.08      225.26     23.22 o 
  12   2   7       17.41       23.87      6.95 o 
  13   2   7       56.21       76.10     11.30 o 
  14   2   7        4.19       -0.13      3.20 o 
  15   2   7       35.34       26.31      7.60 o 
 -17   3   7        4.11       -2.31      4.50 o 
 -16   3   7       30.67       23.54      9.75 o 
 -15   3   7       60.67       50.08      8.10 o 
 -14   3   7       25.84       22.75      5.44 o 
 -13   3   7       12.10       13.88      5.14 o 
 -12   3   7        1.21       -1.60      2.28 o 
 -11   3   7       31.01       38.80      7.73 o 
 -10   3   7       16.05       14.04      2.28 o 
  -9   3   7      124.61      123.85      6.38 o 
  -8   3   7      139.78      153.58      7.17 o 
  -7   3   7        1.12        3.28      1.16 o 
  -6   3   7      687.72      654.82     11.10 o 
  -5   3   7      836.05      818.77     11.89 o 
  -4   3   7      206.46      202.01      5.40 o 
  -3   3   7        3.88        4.96      0.93 o 
  -2   3   7       12.43        5.50      0.92 o 
  -1   3   7      333.67      308.12      8.26 o 
   0   3   7       50.35       61.63      4.31 o 
   1   3   7        2.50        4.87      1.15 o 
   2   3   7      176.72      168.92      5.91 o 
   3   3   7      271.53      274.87      8.95 o 
   4   3   7        3.92        4.87      1.51 o 
   5   3   7        0.81        1.53      1.45 o 
   6   3   7        2.99        2.38      1.47 o 
   7   3   7      196.35      190.76     13.85 o 
   8   3   7       37.21       34.70      6.56 o 
   9   3   7        0.40       -3.12      4.51 o 
  10   3   7        2.82        4.60      3.06 o 
  11   3   7      100.65       99.75     11.93 o 
  12   3   7        0.00       -3.46      3.60 o 
  13   3   7        4.49       16.51      7.95 o 
  14   3   7        0.89        2.71      6.38 o 
 -16   4   7       12.74       12.83      8.52 o 
 -15   4   7        6.79        6.84      3.35 o 
 -14   4   7       17.35       11.39      5.36 o 
 -13   4   7        0.09        6.26      5.39 o 
 -12   4   7        9.24        1.11      1.40 o 
 -11   4   7        1.40        3.41      4.22 o 
 -10   4   7       17.07       15.53      2.26 o 
  -9   4   7      203.29      209.23     14.87 o 
  -8   4   7     1607.95     1589.58     38.40 o 
  -7   4   7      175.17      187.08     17.62 o 
  -6   4   7      277.59      256.24     22.08 o 
  -5   4   7     1061.93     1051.30     16.91 o 
  -4   4   7      216.50      238.52     13.82 o 
  -3   4   7       26.13       27.57      2.01 o 
  -2   4   7      166.90      168.44      5.92 o 
  -1   4   7      357.81      363.04      9.40 o 
   0   4   7      335.21      338.56      9.13 o 
   1   4   7      331.32      303.29     13.58 o 
   2   4   7      183.85      187.00      7.37 o 
   3   4   7      114.87       98.83      6.35 o 
   4   4   7       80.30       75.09      5.66 o 
   5   4   7      183.09      161.83      7.61 o 
   6   4   7      518.95      546.31     39.02 o 
   7   4   7      213.77      219.50     15.52 o 
   8   4   7        8.58        8.26      4.96 o 
   9   4   7       23.53       17.87      4.82 o 
  10   4   7      182.75      210.79     17.03 o 
  11   4   7       84.32       76.69     10.74 o 
  12   4   7       12.10       14.65      6.74 o 
  13   4   7        6.09        3.45      4.32 o 
 -15   5   7       10.60       18.25     11.25 o 
 -14   5   7        7.85       22.79     10.39 o 
 -13   5   7       92.40      125.70     20.97 o 
 -12   5   7        2.12       13.91      8.34 o 
 -11   5   7        0.49       12.80      7.89 o 
 -10   5   7      335.29      343.21     30.62 o 
  -9   5   7      163.73      195.59     22.76 o 
  -8   5   7      104.49       64.28     13.07 o 
  -7   5   7        1.26        6.27      2.91 o 
  -6   5   7      202.25      202.42     13.70 o 
  -5   5   7      459.81      414.77     23.95 o 
  -4   5   7      396.62      388.21     27.87 o 
  -3   5   7       48.63       40.83      5.98 o 
  -2   5   7        1.90        2.27      1.58 o 
  -1   5   7      176.48      156.29      9.31 o 
   0   5   7        2.77        1.76      2.27 o 
   1   5   7       88.94       91.35      6.04 o 
   2   5   7       20.42       21.18      2.26 o 
   3   5   7       78.34       78.79      4.17 o 
   4   5   7      178.89      180.19     11.89 o 
   5   5   7        0.15        0.71      1.32 o 
   6   5   7       60.46       67.44      7.42 o 
   7   5   7       28.62       24.31      3.89 o 
   8   5   7       51.47       50.37      6.21 o 
   9   5   7        0.05        0.77      2.15 o 
  10   5   7        6.68        0.32      4.61 o 
  11   5   7       25.13       51.72     21.51 o 
  12   5   7       44.89       52.23      9.62 o 
 -13   6   7        0.62       -2.14      3.42 o 
 -12   6   7       39.43       42.37     12.71 o 
 -11   6   7       52.57       73.06     15.58 o 
 -10   6   7       36.42       42.40     11.98 o 
  -9   6   7       22.57       15.45      7.08 o 
  -8   6   7       15.38        6.04      3.43 o 
  -7   6   7       13.13        7.79      6.29 o 
  -6   6   7      332.18      307.38     11.26 o 
  -5   6   7      112.03      111.38     10.59 o 
  -4   6   7      121.55      121.08      8.98 o 
  -3   6   7        5.56        5.81      2.55 o 
  -2   6   7       22.81       21.54      2.24 o 
  -1   6   7      382.47      390.24     13.19 o 
   0   6   7      116.53      114.66      7.19 o 
   1   6   7      285.78      301.67     11.71 o 
   2   6   7       60.66       70.54      8.31 o 
   3   6   7       10.67       11.22      2.55 o 
   4   6   7      480.45      496.81     16.69 o 
   5   6   7        0.15       -2.34      2.34 o 
   6   6   7       24.79       31.76      5.16 o 
   7   6   7       16.02       12.13      6.19 o 
   8   6   7       59.92       62.09      9.77 o 
   9   6   7        8.80        8.82     14.89 o 
  10   6   7        6.99        9.79      4.56 o 
  11   6   7        6.43        2.52      3.55 o 
 -11   7   7       55.80       82.84     18.01 o 
 -10   7   7        0.09       -2.36      5.97 o 
  -9   7   7        9.05        4.44      4.26 o 
  -8   7   7       20.65        1.42      4.06 o 
  -7   7   7       10.23       11.69      8.27 o 
  -6   7   7        4.72       -1.07      2.71 o 
  -5   7   7       25.65       26.54      5.65 o 
  -4   7   7        8.39        5.52      1.84 o 
  -3   7   7      101.17      111.35      9.02 o 
  -2   7   7        6.39        5.90      2.38 o 
  -1   7   7        8.27        3.69      1.82 o 
   0   7   7      124.87      122.97      7.97 o 
   1   7   7       16.95       10.47      3.19 o 
   2   7   7      413.58      415.01     17.82 o 
   3   7   7       69.97       64.78      7.19 o 
   4   7   7       95.16      105.49      9.37 o 
   5   7   7        0.46       -5.60      5.60 o 
   6   7   7        0.12       -2.62      2.62 o 
   7   7   7       16.02       17.03      7.48 o 
   8   7   7       22.92       31.10      7.41 o 
  -8   8   7       16.10       18.22      5.91 o 
  -7   8   7        0.86        0.62      2.35 o 
  -6   8   7       15.46       15.37      4.08 o 
  -5   8   7       24.96       30.19      5.09 o 
  -4   8   7       83.45       97.20      9.25 o 
  -3   8   7        0.30       -1.66      3.60 o 
  -2   8   7        6.42        2.36      3.58 o 
  -1   8   7        5.76        6.21      3.90 o 
   0   8   7      139.04      149.88     11.01 o 
   1   8   7      128.45      140.82     11.13 o 
   2   8   7       10.14       10.49      3.25 o 
   3   8   7       28.54       25.49      5.17 o 
   4   8   7        0.33        5.85      2.95 o 
   5   8   7       20.96       19.89      4.79 o 
 -18   0   8       16.34       17.83      9.48 o 
 -16   0   8      100.06      101.91     17.68 o 
 -14   0   8        5.79        3.40      4.03 o 
 -12   0   8      263.63      269.62     24.12 o 
 -10   0   8       74.82       71.65      6.25 o 
  -8   0   8      595.02      607.07     15.99 o 
  -6   0   8      804.00      777.70     16.00 o 
  -4   0   8     2495.76     2366.35     21.48 o 
  -2   0   8     1776.65     1976.08     17.26 o 
   0   0   8     1783.51     1778.12     24.34 o 
   2   0   8      251.76      239.86     10.99 o 
   4   0   8      576.72      568.78     16.49 o 
   6   0   8       28.31       28.15      5.32 o 
   8   0   8     1038.41     1047.90     49.49 o 
  10   0   8      117.84      146.33     20.71 o 
  12   0   8       20.26       17.43      8.28 o 
  14   0   8       45.35       69.48     16.83 o 
 -18   1   8       35.83        9.35     12.71 o 
 -17   1   8       84.37       70.56     11.21 o 
 -16   1   8       97.24      103.72     12.70 o 
 -15   1   8       83.10       84.43     13.38 o 
 -14   1   8       11.28       10.67      3.93 o 
 -13   1   8      181.94      168.25      8.92 o 
 -12   1   8       95.43       99.03      6.64 o 
 -11   1   8       41.33       45.67      5.25 o 
 -10   1   8        3.02        2.40      1.21 o 
  -9   1   8      390.52      380.69      8.57 o 
  -8   1   8       20.94       18.71      1.83 o 
  -7   1   8       69.30       64.62      3.23 o 
  -6   1   8      121.47      151.40      4.53 o 
  -5   1   8      312.38      343.44      5.89 o 
  -4   1   8     4074.60     4214.08     16.62 o 
  -3   1   8      542.92      578.36      8.12 o 
  -2   1   8      293.90      297.90      6.92 o 
  -1   1   8       30.26       28.05      1.81 o 
   0   1   8      247.40      272.39      5.67 o 
   1   1   8        6.63        5.55      1.15 o 
   2   1   8      180.35      189.14      5.99 o 
   3   1   8       36.29       39.28      2.96 o 
   4   1   8       17.47        9.05      1.54 o 
   5   1   8      328.53      353.74     11.78 o 
   6   1   8      174.08      190.07      8.09 o 
   7   1   8        7.73        8.18      2.44 o 
   8   1   8      151.30      143.54      8.96 o 
   9   1   8        0.01       -0.63      2.51 o 
  10   1   8      124.85      117.18     10.24 o 
  11   1   8       20.47       23.08      5.26 o 
  12   1   8       43.65       45.33      9.83 o 
  13   1   8       53.53       69.30     10.75 o 
  14   1   8        4.16       13.53      5.43 o 
 -17   2   8        0.56        1.74      3.74 o 
 -16   2   8       17.72       13.83      6.09 o 
 -15   2   8        0.49       -0.52      5.52 o 
 -14   2   8        3.99        0.17      2.51 o 
 -13   2   8      229.18      210.11     11.61 o 
 -12   2   8      347.63      337.98     13.99 o 
 -11   2   8      127.47      137.60      6.36 o 
 -10   2   8      113.87      127.66      5.87 o 
  -9   2   8        7.53        6.94      1.52 o 
  -8   2   8      157.65      157.07      8.70 o 
  -7   2   8      194.95      209.44      6.27 o 
  -6   2   8       61.92       48.42      2.68 o 
  -5   2   8      533.60      569.11      8.55 o 
  -4   2   8      260.94      257.34      5.23 o 
  -3   2   8        4.67        2.70      0.59 o 
  -2   2   8     4352.84     4393.16     71.30 o 
  -1   2   8      719.23      732.28     10.61 o 
   0   2   8        5.54        8.65      1.52 o 
   1   2   8       58.92       58.32      3.19 o 
   2   2   8      836.14      744.54     13.07 o 
   3   2   8       14.91        9.91      1.62 o 
   4   2   8     1030.55     1067.86     15.76 o 
   5   2   8       91.33       78.82      6.54 o 
   6   2   8      216.76      198.01     10.51 o 
   7   2   8      829.76      744.00     21.66 o 
   8   2   8       89.31       96.78     12.52 o 
   9   2   8      120.94       97.35     10.83 o 
  10   2   8        3.75        1.65      2.31 o 
  11   2   8       70.35       73.21     19.14 o 
  12   2   8      187.21      195.08     17.59 o 
  13   2   8        5.06        1.40     12.08 o 
  14   2   8        2.91        0.48      2.42 o 
 -17   3   8        1.93       -6.75      6.75 o 
 -16   3   8       18.56        7.97      5.81 o 
 -15   3   8       48.13       47.96     10.07 o 
 -14   3   8       20.96       23.44      5.23 o 
 -13   3   8       73.42       85.38      9.47 o 
 -12   3   8       38.21       30.94      3.88 o 
 -11   3   8       92.45       80.25     14.35 o 
 -10   3   8      290.71      278.72     16.78 o 
  -9   3   8       26.71       24.53      2.23 o 
  -8   3   8      226.29      216.30     10.56 o 
  -7   3   8       74.46       82.26      4.23 o 
  -6   3   8      774.56      800.31     14.72 o 
  -5   3   8      455.65      432.75      8.86 o 
  -4   3   8      205.15      193.86      4.68 o 
  -3   3   8       34.29       37.95      2.22 o 
  -2   3   8       18.27       26.41      2.12 o 
  -1   3   8      526.97      555.09     11.10 o 
   0   3   8      214.07      231.66      7.45 o 
   1   3   8      111.78      107.87      4.50 o 
   2   3   8      135.02      131.77      5.33 o 
   3   3   8        5.18        3.34      1.13 o 
   4   3   8        0.72       -1.14      1.30 o 
   5   3   8        5.28        4.50      1.71 o 
   6   3   8        0.96       -1.87      2.12 o 
   7   3   8        3.75        2.97      2.61 o 
   8   3   8        3.40        3.39      2.70 o 
   9   3   8      124.62      131.97     13.00 o 
  10   3   8       69.44       73.41     13.61 o 
  11   3   8        0.03       -2.18      2.18 o 
  12   3   8        1.10       -0.17      6.57 o 
  13   3   8       18.65       19.58      6.22 o 
  14   3   8        1.49       -4.87      5.40 o 
 -16   4   8        6.37        7.16      4.04 o 
 -15   4   8        5.04       11.08      7.99 o 
 -14   4   8        4.57       12.16      8.24 o 
 -13   4   8        0.03       11.02      7.10 o 
 -12   4   8       58.00       75.24     15.18 o 
 -11   4   8        9.88        9.66      1.67 o 
 -10   4   8       13.92        9.14      1.85 o 
  -9   4   8      121.49      123.80     11.31 o 
  -8   4   8     1041.37     1045.03     30.93 o 
  -7   4   8     1171.09     1111.47     30.15 o 
  -6   4   8        8.50        7.81      3.26 o 
  -5   4   8       29.65       30.52      3.19 o 
  -4   4   8        5.30        3.17      1.69 o 
  -3   4   8       52.89       50.69      3.15 o 
  -2   4   8       90.17       93.85      3.87 o 
  -1   4   8      343.16      348.13      9.30 o 
   0   4   8      686.23      735.05     13.68 o 
   1   4   8      455.18      463.89     13.67 o 
   2   4   8        7.70        7.71      1.81 o 
   3   4   8       68.97       60.93      5.19 o 
   4   4   8       55.89       58.49      5.20 o 
   5   4   8      247.08      275.16     10.80 o 
   6   4   8      278.37      313.77     18.12 o 
   7   4   8      111.71      105.52     11.04 o 
   8   4   8        9.43        2.93      4.09 o 
   9   4   8       14.21        6.43      4.04 o 
  10   4   8       19.55       13.03      7.99 o 
  11   4   8       25.24       35.04      7.52 o 
  12   4   8        8.86        5.84      4.45 o 
  13   4   8       19.93       27.70      9.69 o 
 -15   5   8        0.12       -1.69      5.37 o 
 -14   5   8       16.04       12.13      8.43 o 
 -13   5   8       15.09       16.12     10.11 o 
 -12   5   8        0.28        4.86      5.27 o 
 -11   5   8       50.89       59.65     13.55 o 
 -10   5   8        0.02       -1.24      5.81 o 
  -9   5   8       83.54       67.88     13.54 o 
  -8   5   8      156.56      155.73     12.83 o 
  -7   5   8      257.33      251.00     23.21 o 
  -6   5   8      338.69      322.30     16.95 o 
  -5   5   8       31.13       30.66      5.68 o 
  -4   5   8        5.52        3.82      5.39 o 
  -3   5   8       13.97       12.66      1.65 o 
  -2   5   8       27.86       24.93      2.66 o 
  -1   5   8      132.02      126.74      6.27 o 
   0   5   8      181.35      192.94      8.98 o 
   1   5   8       47.93       48.28      7.63 o 
   2   5   8        1.34        0.60      1.36 o 
   3   5   8       18.57       15.10      2.63 o 
   4   5   8      134.70      128.60      8.03 o 
   5   5   8       11.15        7.15      2.68 o 
   6   5   8      167.60      148.49      9.68 o 
   7   5   8        3.16        4.50      1.86 o 
   8   5   8       27.58       29.04      5.80 o 
   9   5   8        2.27       -0.26      2.22 o 
  10   5   8       22.84       27.19      6.94 o 
  11   5   8        8.41        8.98      8.13 o 
  12   5   8       22.95       17.82      6.08 o 
 -13   6   8        3.06       11.07      7.28 o 
 -12   6   8        4.04        2.50      4.64 o 
 -11   6   8      130.06      151.04     22.70 o 
 -10   6   8       58.82       64.89     14.60 o 
  -9   6   8        3.91        4.32      3.87 o 
  -8   6   8        5.73        5.47      4.79 o 
  -7   6   8      138.34      182.77     22.47 o 
  -6   6   8       48.47       56.22      7.64 o 
  -5   6   8       77.82       96.72     12.96 o 
  -4   6   8       34.75       38.86      5.06 o 
  -3   6   8      307.79      314.32     14.01 o 
  -2   6   8        3.47        2.67      1.12 o 
  -1   6   8       70.55       84.80      6.29 o 
   0   6   8      203.72      204.39      9.74 o 
   1   6   8       56.16       61.63      6.37 o 
   2   6   8       75.52       68.40      5.72 o 
   3   6   8      149.59      164.83      9.88 o 
   4   6   8       82.17       83.03      7.06 o 
   5   6   8       25.75       22.74      3.58 o 
   6   6   8       15.68       13.08      4.89 o 
   7   6   8      100.03      101.76     12.29 o 
   8   6   8       19.03       14.47      5.63 o 
   9   6   8       17.46       28.82     12.11 o 
  10   6   8        4.81        5.01     10.18 o 
 -11   7   8       13.73       15.30      8.63 o 
 -10   7   8        8.74       31.20     12.17 o 
  -9   7   8        0.08       -0.13      3.70 o 
  -8   7   8        6.41        7.45      3.22 o 
  -7   7   8        7.27        1.62      2.41 o 
  -6   7   8        0.56        1.86      4.33 o 
  -5   7   8       13.16       24.71      4.35 o 
  -4   7   8        3.12        0.31      2.31 o 
  -3   7   8        9.64       12.31      3.46 o 
  -2   7   8        5.78        4.80      2.04 o 
  -1   7   8        7.23        1.93      1.55 o 
   0   7   8        6.59        8.10      2.38 o 
   1   7   8        1.79        3.35      2.77 o 
   2   7   8       56.81       60.67      6.95 o 
   3   7   8       19.27       25.11      4.58 o 
   4   7   8       61.73       50.40      8.07 o 
   5   7   8        5.66        1.29      2.25 o 
   6   7   8        0.99       -2.56      2.72 o 
   7   7   8       13.36        7.74      4.08 o 
   8   7   8       59.13       72.36     11.14 o 
  -8   8   8        1.93       -3.49      3.49 o 
  -7   8   8       32.47       55.44      8.90 o 
  -6   8   8        3.55        0.28      2.54 o 
  -5   8   8        9.98       18.33      4.35 o 
  -4   8   8       56.33       52.04      6.87 o 
  -3   8   8       17.46       16.37      3.79 o 
  -2   8   8        2.16       -2.73      2.73 o 
  -1   8   8       45.21       45.51      6.17 o 
   0   8   8       19.82       20.22      5.41 o 
   1   8   8        5.57        7.70      4.40 o 
   2   8   8        4.64        5.55      1.88 o 
   3   8   8      147.69      162.50     12.23 o 
   4   8   8       11.84       16.87      4.44 o 
   5   8   8        8.42       13.68      4.05 o 
 -17   0   9        6.43        3.19      4.04 o 
 -15   0   9      798.96      853.39     48.63 o 
 -13   0   9       44.65       45.27     10.27 o 
 -11   0   9      211.06      197.62     19.19 o 
  -9   0   9       26.85       51.54      5.42 o 
  -7   0   9       79.43       69.42      3.22 o 
  -5   0   9       29.94       41.48      2.64 o 
  -3   0   9     1876.56     1870.70     19.80 o 
  -1   0   9     1694.43     1670.04     16.01 o 
   1   0   9     2239.55     2190.92     44.60 o 
   3   0   9     1368.96     1473.65     41.81 o 
   5   0   9       21.55       35.47      5.49 o 
   7   0   9      154.60      172.86     20.13 o 
   9   0   9      446.34      484.89     36.24 o 
  11   0   9        0.19       -0.29      4.60 o 
  13   0   9        8.93       12.27      8.22 o 
 -18   1   9        0.05       14.81     29.68 o 
 -17   1   9       57.55       55.71      9.97 o 
 -16   1   9       52.49       62.48     16.61 o 
 -15   1   9       18.15       23.56      6.01 o 
 -14   1   9        0.64        8.35      3.73 o 
 -13   1   9        0.28        1.41      7.79 o 
 -12   1   9        1.85       -0.56      2.47 o 
 -11   1   9      711.47      687.42     20.14 o 
 -10   1   9       39.81       41.04      3.43 o 
  -9   1   9       25.47       26.69      2.39 o 
  -8   1   9       56.35       55.81      3.06 o 
  -7   1   9      111.42      117.81      4.67 o 
  -6   1   9      186.94      188.74      4.79 o 
  -5   1   9        1.37        1.08      0.76 o 
  -4   1   9     2055.89     2062.39     11.71 o 
  -3   1   9     1601.75     1488.19     14.06 o 
  -2   1   9     2682.38     2832.01     18.49 o 
  -1   1   9      186.06      168.47      4.27 o 
   0   1   9      180.72      170.41      4.51 o 
   1   1   9        0.19        1.20      0.88 o 
   2   1   9      449.36      427.64     10.99 o 
   3   1   9      245.30      257.45      9.04 o 
   4   1   9      104.44       88.10      4.96 o 
   5   1   9       10.45       14.26      2.57 o 
   6   1   9       22.04       16.60      3.61 o 
   7   1   9      186.03      192.63     11.52 o 
   8   1   9       68.11       67.07      6.38 o 
   9   1   9       14.88       14.57      3.89 o 
  10   1   9      211.83      297.38     22.04 o 
  11   1   9       53.59       53.89      7.52 o 
  12   1   9        6.47       11.33      3.66 o 
  13   1   9       11.01       11.14      7.77 o 
  14   1   9       18.18       12.99      8.55 o 
 -17   2   9        2.29       15.01      8.76 o 
 -16   2   9        0.26       -1.76      5.36 o 
 -15   2   9       53.21       66.02     14.49 o 
 -14   2   9        5.96        0.62      6.62 o 
 -13   2   9        7.40        3.34      1.96 o 
 -12   2   9      103.28      101.19      5.60 o 
 -11   2   9      133.61      143.01      9.14 o 
 -10   2   9       75.40       73.24      4.33 o 
  -9   2   9     1041.44     1035.50     18.24 o 
  -8   2   9      107.65      113.34      4.49 o 
  -7   2   9      156.21      137.75      5.49 o 
  -6   2   9       66.92       64.10      2.70 o 
  -5   2   9      301.86      301.91      5.72 o 
  -4   2   9     2084.73     2152.37     27.22 o 
  -3   2   9      444.73      406.46      9.25 o 
  -2   2   9       75.91       61.99      3.85 o 
  -1   2   9      869.23      872.63     11.00 o 
   0   2   9       19.61       14.22      1.07 o 
   1   2   9      239.73      260.04      6.09 o 
   2   2   9       21.83       21.00      2.13 o 
   3   2   9     1172.32     1144.65     18.20 o 
   4   2   9       16.04       10.84      2.18 o 
   5   2   9      213.86      225.04     13.50 o 
   6   2   9      448.89      462.89     16.33 o 
   7   2   9        1.96        4.47      3.43 o 
   8   2   9       80.46       82.11      9.63 o 
   9   2   9        3.13        0.43      2.54 o 
  10   2   9       44.63       39.48      7.07 o 
  11   2   9       28.63       23.22      6.55 o 
  12   2   9       40.16       46.39      8.78 o 
  13   2   9       49.07       46.43      9.46 o 
  14   2   9        5.59       -1.95      3.02 o 
 -17   3   9        1.88        0.92      4.03 o 
 -16   3   9        4.91        5.12      3.68 o 
 -15   3   9       20.96       43.11     11.60 o 
 -14   3   9        2.11        2.18      1.66 o 
 -13   3   9        6.32        2.91      2.09 o 
 -12   3   9       71.73       84.19      8.34 o 
 -11   3   9       39.42       47.13     11.56 o 
 -10   3   9      192.03      182.05      9.29 o 
  -9   3   9       35.88       31.06      5.10 o 
  -8   3   9      317.76      335.13     11.01 o 
  -7   3   9       24.68       26.34      2.53 o 
  -6   3   9       10.57       22.13      2.59 o 
  -5   3   9        2.78        3.33      1.05 o 
  -4   3   9       32.08       30.07      1.66 o 
  -3   3   9      246.44      305.35      6.71 o 
  -2   3   9      462.37      458.88      8.77 o 
  -1   3   9      163.06      189.53      5.83 o 
   0   3   9       31.55       27.06      2.02 o 
   1   3   9       41.06       42.24      2.85 o 
   2   3   9      100.06      100.46      4.72 o 
   3   3   9      160.38      166.06      6.79 o 
   4   3   9        0.15        3.21      3.88 o 
   5   3   9        0.20        0.01      1.49 o 
   6   3   9       83.05       78.35      6.90 o 
   7   3   9        3.81        3.40      4.35 o 
   8   3   9      230.46      249.04     17.25 o 
   9   3   9      150.09      142.70     13.53 o 
  10   3   9        4.61        7.60      4.63 o 
  11   3   9       78.68       71.73     10.37 o 
  12   3   9       27.60       30.69      6.98 o 
  13   3   9        5.46        7.98      5.89 o 
 -16   4   9       45.77       28.71     11.79 o 
 -15   4   9        2.80        4.06      5.22 o 
 -14   4   9       10.82        7.58      3.74 o 
 -13   4   9       63.63       71.90     15.37 o 
 -12   4   9       29.18       19.90      7.44 o 
 -11   4   9        0.01        1.27      1.20 o 
 -10   4   9      140.35      127.93     13.56 o 
  -9   4   9       18.89       17.71      8.31 o 
  -8   4   9      165.17      182.93     17.56 o 
  -7   4   9       80.16      111.38      6.47 o 
  -6   4   9        0.71        0.33      1.23 o 
  -5   4   9      211.56      207.12      9.87 o 
  -4   4   9      120.52      122.28      5.88 o 
  -3   4   9        0.02       -0.70      0.70 o 
  -2   4   9      195.49      200.30      6.15 o 
  -1   4   9       73.70       76.71      4.41 o 
   0   4   9      374.81      358.01      9.71 o 
   1   4   9      240.20      248.71      9.22 o 
   2   4   9       12.44       12.71      2.09 o 
   3   4   9        8.51        8.85      2.41 o 
   4   4   9     1202.51     1213.99     32.95 o 
   5   4   9      136.00      143.95      7.80 o 
   6   4   9       78.75       64.29      8.37 o 
   7   4   9       47.91       40.78      7.54 o 
   8   4   9        0.11       -2.26      2.89 o 
   9   4   9        8.39       10.12      5.44 o 
  10   4   9       41.66       26.85      6.39 o 
  11   4   9       47.50       51.29      9.03 o 
  12   4   9        4.51       18.43      6.13 o 
 -15   5   9        0.00       13.86      9.00 o 
 -14   5   9        5.63       16.27      9.42 o 
 -13   5   9       25.76       24.34      8.79 o 
 -12   5   9        2.12       -1.10      4.03 o 
 -11   5   9        0.08       -1.92      4.49 o 
 -10   5   9       26.64       23.96      8.63 o 
  -9   5   9        6.45        8.74      5.88 o 
  -8   5   9      127.24      142.99     29.87 o 
  -7   5   9        2.45       -0.71      3.74 o 
  -6   5   9       43.27       38.31      3.50 o 
  -5   5   9        7.31        5.61      1.36 o 
  -4   5   9        3.57        1.47      2.78 o 
  -3   5   9        7.24        7.89      2.64 o 
  -2   5   9      120.89      125.21      5.24 o 
  -1   5   9        1.84        1.35      1.48 o 
   0   5   9       97.14      110.84      6.01 o 
   1   5   9      146.06      154.18      9.62 o 
   2   5   9       14.09       11.72      7.10 o 
   3   5   9        0.55       -0.98      1.31 o 
   4   5   9       15.92       18.20      3.49 o 
   5   5   9      257.99      261.00     12.99 o 
   6   5   9       53.34       59.05      6.42 o 
   7   5   9        4.24        1.31      3.76 o 
   8   5   9        9.02        8.19      2.38 o 
   9   5   9       81.33       86.00     10.73 o 
  10   5   9        0.42       -0.09      7.43 o 
  11   5   9        3.26        7.44      4.56 o 
 -13   6   9        5.39       10.72      7.19 o 
 -12   6   9        5.13        6.37      6.04 o 
 -11   6   9       26.84       38.40     11.95 o 
 -10   6   9      206.49      261.41     29.10 o 
  -9   6   9       50.75       71.23     15.22 o 
  -8   6   9       12.39        6.26      5.32 o 
  -7   6   9       11.79       17.60      8.97 o 
  -6   6   9       62.51       78.67      8.72 o 
  -5   6   9        2.54        3.72      1.30 o 
  -4   6   9       62.80       75.65      8.04 o 
  -3   6   9       28.67       24.30      3.93 o 
  -2   6   9      175.55      178.19     14.20 o 
  -1   6   9        9.20       11.01      2.93 o 
   0   6   9       63.58       68.91      5.72 o 
   1   6   9       30.66       24.98      3.40 o 
   2   6   9       33.80       38.32      5.06 o 
   3   6   9        5.10        4.35      2.18 o 
   4   6   9      162.70      168.45     10.32 o 
   5   6   9        0.59       -2.06      2.06 o 
   6   6   9       11.26       10.39      2.88 o 
   7   6   9        9.16        7.06      3.73 o 
   8   6   9       30.54       38.19      7.67 o 
   9   6   9        4.16        0.40      3.48 o 
 -11   7   9       43.11       41.34     13.47 o 
 -10   7   9       20.75       25.35     10.57 o 
  -9   7   9        2.82       -4.23      4.87 o 
  -8   7   9       17.46       10.05      7.49 o 
  -7   7   9        2.81        2.78      3.98 o 
  -6   7   9        0.96       -0.02      2.45 o 
  -5   7   9        0.27       -1.54      1.54 o 
  -4   7   9       21.03       24.43      4.25 o 
  -3   7   9        0.08        4.23      2.66 o 
  -2   7   9        3.13        5.35      1.98 o 
  -1   7   9       43.36       44.85      5.60 o 
   0   7   9       10.39       14.02      2.80 o 
   1   7   9       23.82       26.26      4.65 o 
   2   7   9      143.52      137.38     10.39 o 
   3   7   9       23.32       22.47      4.47 o 
   4   7   9       29.42       21.96      5.91 o 
   5   7   9       64.28       64.13      9.01 o 
   6   7   9        0.51        5.02      2.83 o 
   7   7   9       19.76       26.01      5.27 o 
  -7   8   9        0.23        3.22      3.34 o 
  -6   8   9       19.52       25.53      6.52 o 
  -5   8   9       70.68       85.40     11.74 o 
  -4   8   9       79.23       98.40     12.03 o 
  -3   8   9       13.50        5.43      2.93 o 
  -2   8   9        0.03       -1.78      2.27 o 
  -1   8   9        0.76       -0.45      2.49 o 
   0   8   9      126.16      167.25     23.70 o 
   1   8   9       82.56       99.89     11.93 o 
   2   8   9        0.02       31.01     15.60 o 
   3   8   9        7.36        1.27      8.64 o 
   4   8   9        1.86       -0.87      3.33 o 
 -18   0  10       47.76       30.76     10.91 o 
 -16   0  10       12.95       10.43      5.49 o 
 -14   0  10        8.40        9.54      6.28 o 
 -12   0  10      247.79      251.33     22.94 o 
 -10   0  10       17.24       17.55      4.07 o 
  -8   0  10      209.56      215.65      8.50 o 
  -6   0  10      751.45      740.16     11.77 o 
  -4   0  10     5103.29     5203.23     29.50 o 
  -2   0  10      542.25      627.93     10.88 o 
   0   0  10      915.31      957.93     13.85 o 
   2   0  10      346.44      321.95     10.32 o 
   4   0  10       58.06       78.79      7.99 o 
   6   0  10        1.00       -1.12      2.72 o 
   8   0  10      149.32      145.54     19.81 o 
  10   0  10        2.44        3.21      4.98 o 
  12   0  10       14.49       16.92      8.88 o 
  14   0  10        1.30       -5.56      6.27 o 
 -18   1  10        4.40        1.30      3.10 o 
 -17   1  10        1.35       -1.02      2.13 o 
 -16   1  10       32.17       33.37      7.31 o 
 -15   1  10        0.74       -2.86      3.72 o 
 -14   1  10      108.52      119.35     12.37 o 
 -13   1  10        0.17       -2.16      4.54 o 
 -12   1  10       13.61       11.14      4.52 o 
 -11   1  10        3.76       10.79      3.10 o 
 -10   1  10        3.08        3.24      1.01 o 
  -9   1  10       97.04       96.35      4.45 o 
  -8   1  10      727.29      731.63     11.51 o 
  -7   1  10     1414.22     1453.21     15.56 o 
  -6   1  10        1.56        2.06      0.77 o 
  -5   1  10       10.06        9.27      1.23 o 
  -4   1  10      655.50      720.37     14.57 o 
  -3   1  10       24.33       30.20      2.21 o 
  -2   1  10      288.09      312.86      6.52 o 
  -1   1  10      155.74      128.10      3.96 o 
   0   1  10        2.70        2.80      0.77 o 
   1   1  10      847.75      797.46     13.20 o 
   2   1  10       49.29       63.69      3.68 o 
   3   1  10      182.78      200.34      6.95 o 
   4   1  10       20.56       25.83      3.29 o 
   5   1  10      393.40      404.92     13.40 o 
   6   1  10        0.14       -0.49      2.00 o 
   7   1  10      463.66      503.18     18.98 o 
   8   1  10      179.24      175.66     12.00 o 
   9   1  10       35.70       50.50      6.89 o 
  10   1  10       22.73       22.64      6.71 o 
  11   1  10       22.20       23.46      7.07 o 
  12   1  10       16.39       20.18      6.29 o 
  13   1  10       89.53       98.98     19.98 o 
 -17   2  10        0.02       -8.07      8.07 o 
 -16   2  10      111.17      142.07     21.88 o 
 -15   2  10        2.65       -1.56      3.80 o 
 -14   2  10        7.28        5.16      2.90 o 
 -13   2  10      182.10      164.20     14.02 o 
 -12   2  10      241.65      239.03     10.30 o 
 -11   2  10       12.35        8.28      3.38 o 
 -10   2  10      246.65      263.32     12.05 o 
  -9   2  10       42.83       48.84     12.80 o 
  -8   2  10       45.50       43.41      3.74 o 
  -7   2  10        5.31        7.19      1.54 o 
  -6   2  10       56.33       58.79      2.92 o 
  -5   2  10      267.51      241.78      4.87 o 
  -4   2  10     1135.47     1181.09     13.13 o 
  -3   2  10      190.95      193.77      5.60 o 
  -2   2  10      533.14      529.22      9.72 o 
  -1   2  10       21.41       17.61      1.55 o 
   0   2  10        0.42       -0.62      0.62 o 
   1   2  10      524.76      497.00     11.12 o 
   2   2  10        0.86        2.04      0.90 o 
   3   2  10       55.07       65.16      5.05 o 
   4   2  10      192.32      196.28      8.44 o 
   5   2  10        0.19       -0.30      2.86 o 
   6   2  10       42.33       45.70      5.26 o 
   7   2  10        4.60        1.37      2.25 o 
   8   2  10       25.57       27.40      5.74 o 
   9   2  10       12.95        9.49      3.38 o 
  10   2  10        5.46        5.02      2.97 o 
  11   2  10        3.32       -0.49      3.12 o 
  12   2  10        7.97        7.59      3.35 o 
  13   2  10        4.79        1.39      3.86 o 
 -17   3  10        0.00       -7.29      7.29 o 
 -16   3  10       15.33       10.92      7.40 o 
 -15   3  10       17.98       13.66      9.00 o 
 -14   3  10        9.47       15.22     10.90 o 
 -13   3  10        1.74        1.96      3.47 o 
 -12   3  10       34.67       25.06      5.60 o 
 -11   3  10      121.70      106.94      5.87 o 
 -10   3  10      123.70      126.76      7.76 o 
  -9   3  10       73.79       77.77      5.80 o 
  -8   3  10       30.34       26.40      3.01 o 
  -7   3  10        0.08        2.26      1.36 o 
  -6   3  10       59.42       61.05      3.88 o 
  -5   3  10        0.66        1.88      1.12 o 
  -4   3  10      108.22      102.22      3.64 o 
  -3   3  10        0.04       -0.34      0.79 o 
  -2   3  10        6.64        2.35      1.01 o 
  -1   3  10       42.17       37.02      3.70 o 
   0   3  10      208.65      218.23      5.47 o 
   1   3  10      484.73      493.80      9.72 o 
   2   3  10      298.01      313.56      8.61 o 
   3   3  10       56.29       58.19      4.90 o 
   4   3  10      512.49      503.99     19.56 o 
   5   3  10       31.17       30.12      5.06 o 
   6   3  10        3.00        2.54      1.76 o 
   7   3  10       54.86       47.69      7.59 o 
   8   3  10       88.63       96.60     14.89 o 
   9   3  10       61.02       87.82     11.03 o 
  10   3  10       33.19       53.83     11.01 o 
  11   3  10        8.43        2.52      3.23 o 
  12   3  10        5.11        1.96      2.69 o 
 -16   4  10       11.75        9.82      7.54 o 
 -15   4  10        3.67        5.38      5.74 o 
 -14   4  10       15.84       24.55      8.39 o 
 -13   4  10       42.68       59.33     13.96 o 
 -12   4  10        4.83        2.17      3.60 o 
 -11   4  10        1.04        1.98      1.13 o 
 -10   4  10       12.42       16.73      4.56 o 
  -9   4  10       52.45       32.18      7.60 o 
  -8   4  10      195.55      164.16     11.94 o 
  -7   4  10      708.73      696.63     16.68 o 
  -6   4  10        2.89        1.64      0.85 o 
  -5   4  10      148.52      130.75      5.00 o 
  -4   4  10       95.03       94.63      4.51 o 
  -3   4  10       56.36       58.76      3.49 o 
  -2   4  10       11.84       11.44      1.48 o 
  -1   4  10       45.66       52.70      3.66 o 
   0   4  10      157.20      160.20      6.11 o 
   1   4  10      240.01      231.78      9.86 o 
   2   4  10      156.10      168.96      7.31 o 
   3   4  10       93.07       88.66      7.55 o 
   4   4  10      137.28      124.14     10.28 o 
   5   4  10       18.43       17.54      2.94 o 
   6   4  10       48.99       47.73      7.45 o 
   7   4  10       10.70        7.02      3.61 o 
   8   4  10        0.04        4.23      3.16 o 
   9   4  10       26.56       29.00      6.37 o 
  10   4  10        0.40       -1.12      2.23 o 
  11   4  10       16.97       24.56      7.69 o 
  12   4  10        1.57        1.26     10.83 o 
 -15   5  10        0.48       -5.73      6.13 o 
 -14   5  10       18.97       38.05     13.22 o 
 -13   5  10        4.90       13.91      8.49 o 
 -12   5  10       21.26       14.03      7.57 o 
 -11   5  10        1.12        8.26      4.77 o 
 -10   5  10       23.95       29.24      9.94 o 
  -9   5  10      108.60       79.55     15.16 o 
  -8   5  10       11.25       18.08      4.26 o 
  -7   5  10      137.61      104.69      6.14 o 
  -6   5  10       76.52       91.00      5.89 o 
  -5   5  10       46.78       45.16      3.39 o 
  -4   5  10        1.97        0.11      1.74 o 
  -3   5  10      759.08      750.68     16.45 o 
  -2   5  10      127.19      126.15      5.42 o 
  -1   5  10      180.43      191.31      7.83 o 
   0   5  10       30.39       28.48      3.09 o 
   1   5  10       25.28       19.49      2.98 o 
   2   5  10      432.49      435.76     19.91 o 
   3   5  10      133.57      124.42     10.27 o 
   4   5  10       37.57       35.80      4.83 o 
   5   5  10        9.53       14.62      3.39 o 
   6   5  10        5.44        7.92      6.84 o 
   7   5  10        0.64        0.61      1.52 o 
   8   5  10       39.44       40.48      5.66 o 
   9   5  10        2.32        3.16      2.87 o 
  10   5  10       99.03      106.54     13.33 o 
 -13   6  10        3.28       -4.03      6.37 o 
 -12   6  10        3.00       -3.49      5.02 o 
 -11   6  10       81.21       75.40     15.97 o 
 -10   6  10       23.54       16.05      7.92 o 
  -9   6  10       14.75       25.41      9.78 o 
  -8   6  10       11.74        1.51      3.21 o 
  -7   6  10       23.53       33.91      5.76 o 
  -6   6  10        7.91       -1.81      1.81 o 
  -5   6  10       38.92       32.93      4.03 o 
  -4   6  10       25.86       32.77      6.56 o 
  -3   6  10      101.22       95.59     10.86 o 
  -2   6  10        5.06        4.24      4.93 o 
  -1   6  10      152.56      146.40     11.64 o 
   0   6  10       27.64       32.72      4.31 o 
   1   6  10        1.73       -1.13      1.91 o 
   2   6  10       24.05       22.58      3.38 o 
   3   6  10        2.55        1.81      1.66 o 
   4   6  10       28.32       28.72      4.42 o 
   5   6  10        5.70        1.16      1.93 o 
   6   6  10        5.23        1.03      2.12 o 
   7   6  10      127.28      137.46     14.18 o 
   8   6  10       48.12       49.08     13.39 o 
   9   6  10        7.65       10.71      4.90 o 
 -11   7  10        0.66        4.19      4.52 o 
 -10   7  10       11.54        0.32      4.41 o 
  -9   7  10        6.12       14.40      8.70 o 
  -8   7  10        0.15       -5.91      5.91 o 
  -7   7  10       22.80       25.17      4.75 o 
  -6   7  10       53.06       67.03      7.33 o 
  -5   7  10       22.61       25.52      4.39 o 
  -4   7  10        6.05        2.30      1.66 o 
  -3   7  10        7.54        0.86      1.94 o 
  -2   7  10        2.06        5.22      2.54 o 
  -1   7  10        0.72       -0.25      1.63 o 
   0   7  10       35.52       41.87      5.54 o 
   1   7  10        7.10        2.95      2.60 o 
   2   7  10        0.11        3.46      2.23 o 
   3   7  10       37.61       28.08      4.76 o 
   4   7  10       42.95       50.46      6.76 o 
   5   7  10        0.00        2.47      2.59 o 
   6   7  10       54.21       65.02     14.71 o 
  -7   8  10        8.15       17.82      5.89 o 
  -6   8  10        4.73       -2.36      3.93 o 
  -5   8  10        1.57        1.05      4.68 o 
  -4   8  10       83.73       78.37     12.33 o 
  -3   8  10       42.68       50.89     10.54 o 
  -2   8  10        6.42        7.67      3.58 o 
  -1   8  10        0.52       -2.38      4.22 o 
   0   8  10        8.11        4.23      5.43 o 
   1   8  10       67.38       73.94     10.64 o 
   2   8  10        2.94        1.64      2.44 o 
 -17   0  11        6.59        3.81      4.73 o 
 -15   0  11       64.31       57.97     12.97 o 
 -13   0  11      545.38      572.70     36.20 o 
 -11   0  11       58.43       76.57     11.76 o 
  -9   0  11       69.79       63.81      6.77 o 
  -7   0  11        2.24        4.14      1.36 o 
  -5   0  11     4985.80     5060.60     59.91 o 
  -3   0  11      290.43      281.32     10.97 o 
  -1   0  11       24.02       29.11      3.03 o 
   1   0  11      349.22      348.71     10.95 o 
   3   0  11       13.73       19.21      3.34 o 
   5   0  11      261.79      271.69     16.02 o 
   7   0  11       34.36       29.86      9.35 o 
   9   0  11       68.83       68.81     14.78 o 
  11   0  11       32.41       27.38     10.54 o 
  13   0  11       12.27        4.85      5.74 o 
 -17   1  11        7.18        6.34      4.65 o 
 -16   1  11        5.67        5.51      3.66 o 
 -15   1  11       87.27       96.65     11.73 o 
 -14   1  11      190.65      167.57     14.55 o 
 -13   1  11        2.11       -0.16      2.41 o 
 -12   1  11        0.50        3.29      2.46 o 
 -11   1  11      219.19      222.43     11.56 o 
 -10   1  11      194.90      181.26      8.91 o 
  -9   1  11        6.26        4.62      0.99 o 
  -8   1  11       19.37       18.30      1.77 o 
  -7   1  11      557.91      564.09      9.17 o 
  -6   1  11      323.10      313.20      5.59 o 
  -5   1  11       94.79       92.27      3.07 o 
  -4   1  11       19.80       30.66      2.46 o 
  -3   1  11      834.78      847.04     13.26 o 
  -2   1  11      611.56      578.10      9.33 o 
  -1   1  11      572.08      580.93      8.88 o 
   0   1  11      227.12      222.02      5.28 o 
   1   1  11      486.25      511.17     13.31 o 
   2   1  11      195.75      200.19      7.33 o 
   3   1  11      152.43      151.39      7.45 o 
   4   1  11      521.49      531.51     14.87 o 
   5   1  11       77.94       76.92      7.33 o 
   6   1  11      280.47      288.10     14.21 o 
   7   1  11      484.39      460.54     19.98 o 
   8   1  11        9.13       13.66      5.45 o 
   9   1  11        4.84        8.79      4.47 o 
  10   1  11       97.16      123.87     14.28 o 
  11   1  11       13.39       19.93      6.92 o 
  12   1  11        1.55       -2.79      5.30 o 
  13   1  11       14.84       12.54      9.30 o 
 -17   2  11        4.60        4.11      4.74 o 
 -16   2  11       16.35        7.30      7.20 o 
 -15   2  11       27.46       22.64      8.39 o 
 -14   2  11       21.32       21.65      7.58 o 
 -13   2  11      114.46       98.22     10.74 o 
 -12   2  11       75.75       60.04      8.16 o 
 -11   2  11      645.13      653.19     19.78 o 
 -10   2  11       30.16       34.00      4.13 o 
  -9   2  11        9.47        9.52      2.57 o 
  -8   2  11      392.63      395.21     13.15 o 
  -7   2  11      888.94      911.31     14.72 o 
  -6   2  11       35.62       29.12      1.87 o 
  -5   2  11      138.26      133.59      3.73 o 
  -4   2  11       50.06       48.45      7.94 o 
  -3   2  11       14.57       14.09      1.84 o 
  -2   2  11      328.19      324.28      9.01 o 
  -1   2  11        0.25       -0.13      0.62 o 
   0   2  11       59.56       55.18      2.43 o 
   1   2  11       16.39        7.78      3.50 o 
   2   2  11       12.70       15.93      2.92 o 
   3   2  11      225.10      230.99      9.51 o 
   4   2  11        7.19        8.39      2.09 o 
   5   2  11        2.09        1.25      2.42 o 
   6   2  11       11.23        7.08      2.64 o 
   7   2  11      129.44      117.94     16.71 o 
   8   2  11       23.68       16.98      6.28 o 
   9   2  11       57.99       41.14     13.15 o 
  10   2  11        3.52       -1.51      2.72 o 
  11   2  11        1.65        5.78     10.10 o 
  12   2  11        2.26        1.52     11.85 o 
  13   2  11        0.10       -6.03      6.79 o 
 -16   3  11        1.01       -8.23      8.23 o 
 -15   3  11        3.08       -5.32      5.59 o 
 -14   3  11        0.31        8.24      6.72 o 
 -13   3  11        4.08        1.73      1.75 o 
 -12   3  11        5.71        9.27      6.27 o 
 -11   3  11       43.66       35.00      3.35 o 
 -10   3  11      126.73      126.77      5.63 o 
  -9   3  11        0.45        1.71      1.57 o 
  -8   3  11       18.29       18.37      2.02 o 
  -7   3  11       25.34       19.17      2.43 o 
  -6   3  11      354.55      371.78      8.69 o 
  -5   3  11       14.97       15.08      1.19 o 
  -4   3  11        0.17       -1.13      1.13 o 
  -3   3  11      133.69      122.47      5.21 o 
  -2   3  11        3.96        1.47      0.91 o 
  -1   3  11       59.50       51.99      3.61 o 
   0   3  11      403.99      431.05     10.91 o 
   1   3  11      613.06      618.46     10.26 o 
   2   3  11       53.51       50.91      4.15 o 
   3   3  11       51.61       53.19      4.68 o 
   4   3  11      110.92      119.76      9.74 o 
   5   3  11       15.89       15.01      5.90 o 
   6   3  11       15.10       14.32      3.08 o 
   7   3  11       50.57       55.69      8.20 o 
   8   3  11      227.53      200.72     16.01 o 
   9   3  11        9.05        8.31      3.58 o 
  10   3  11        9.39       10.40      4.16 o 
  11   3  11        4.23        1.26      5.32 o 
  12   3  11       34.24       37.48      8.78 o 
 -16   4  11       25.48       35.41     13.32 o 
 -15   4  11        1.57        4.39      4.35 o 
 -14   4  11       11.91        2.83      5.14 o 
 -13   4  11       16.19        8.79      4.91 o 
 -12   4  11        2.65        1.73      4.67 o 
 -11   4  11        0.64       -5.11      5.70 o 
 -10   4  11       41.96       42.36     10.88 o 
  -9   4  11        0.14        0.10      1.68 o 
  -8   4  11       28.53       26.26      3.51 o 
  -7   4  11      435.51      477.44     10.50 o 
  -6   4  11       91.61       93.32      3.91 o 
  -5   4  11       77.29       75.17      4.08 o 
  -4   4  11       97.64      101.93      4.28 o 
  -3   4  11      152.86      134.49      4.12 o 
  -2   4  11       11.48        7.46      1.27 o 
  -1   4  11        6.06        6.85      1.74 o 
   0   4  11       15.58       15.77      2.16 o 
   1   4  11       34.96       31.64      2.14 o 
   2   4  11        2.12        1.10      1.09 o 
   3   4  11       99.29      101.85      5.66 o 
   4   4  11      384.08      358.64     14.39 o 
   5   4  11       73.19       67.53      5.59 o 
   6   4  11      177.65      200.64     15.21 o 
   7   4  11        0.27        2.42      1.90 o 
   8   4  11        2.23        3.20      2.43 o 
   9   4  11        0.00       -0.34      3.03 o 
  10   4  11       21.30       36.34      7.80 o 
  11   4  11        2.64       -1.37      4.28 o 
 -14   5  11        8.65       24.20     10.18 o 
 -13   5  11        2.15        5.24      5.49 o 
 -12   5  11       11.31        8.71      5.33 o 
 -11   5  11       30.14       22.81      9.04 o 
 -10   5  11       12.67       11.67      6.38 o 
  -9   5  11      105.07      121.97     18.42 o 
  -8   5  11       87.32       74.19     14.03 o 
  -7   5  11        0.34        1.78      3.54 o 
  -6   5  11       11.13        9.31      1.66 o 
  -5   5  11       34.64       35.83      2.96 o 
  -4   5  11        2.42        2.39      0.96 o 
  -3   5  11       11.09       10.69      2.18 o 
  -2   5  11      222.63      231.98      7.42 o 
  -1   5  11       25.08       29.28      3.15 o 
   0   5  11       44.67       32.11      3.61 o 
   1   5  11      283.27      282.94     10.91 o 
   2   5  11        0.03        2.65      2.88 o 
   3   5  11       20.92       19.54      4.76 o 
   4   5  11       32.27       41.59      4.76 o 
   5   5  11      244.48      228.58     12.69 o 
   6   5  11       33.43       31.88      4.99 o 
   7   5  11        0.17        4.12      2.20 o 
   8   5  11        5.70        7.50      2.81 o 
   9   5  11       59.81       76.89     11.01 o 
  10   5  11        1.58        3.76      3.46 o 
 -13   6  11       11.67        8.04      6.57 o 
 -12   6  11       17.36       11.43      8.13 o 
 -11   6  11       20.63       18.67      8.90 o 
 -10   6  11       46.11       76.40     16.07 o 
  -9   6  11        1.36       -0.05      3.39 o 
  -8   6  11       14.70        9.15      3.22 o 
  -7   6  11        3.32        2.12      2.13 o 
  -6   6  11       27.44       33.98      9.89 o 
  -5   6  11        5.09        4.31      1.83 o 
  -4   6  11        3.58        1.41      4.18 o 
  -3   6  11        2.58        2.22      6.11 o 
  -2   6  11       54.52       52.81      8.22 o 
  -1   6  11      101.44      106.63      8.90 o 
   0   6  11        4.89        3.73      2.85 o 
   1   6  11        0.79        0.81      2.89 o 
   2   6  11       10.59        7.00      2.04 o 
   3   6  11       11.30       14.11      2.88 o 
   4   6  11        1.33        0.71      2.50 o 
   5   6  11        1.19        6.00      2.56 o 
   6   6  11        7.99        2.85      3.37 o 
   7   6  11        1.63        3.67      3.55 o 
   8   6  11        4.13        4.20      5.55 o 
 -10   7  11        9.42       -2.11      3.97 o 
  -9   7  11       25.02       22.31      9.75 o 
  -8   7  11        0.09       -2.90      2.90 o 
  -7   7  11       15.38       12.36      4.05 o 
  -6   7  11        3.79        2.95     10.77 o 
  -5   7  11       21.58       13.09      4.82 o 
  -4   7  11       27.37       30.89      8.71 o 
  -3   7  11       28.23       31.97     10.34 o 
  -2   7  11        7.97        4.83      3.78 o 
  -1   7  11      157.77      172.25     12.27 o 
   0   7  11        7.40        2.24      2.26 o 
   1   7  11        3.94        6.28      3.62 o 
   2   7  11        0.85        1.28      2.28 o 
   3   7  11        2.59        8.33      3.98 o 
   4   7  11        9.19       14.43      9.17 o 
   5   7  11      102.91      139.78     20.02 o 
   6   7  11       17.05       25.55      7.08 o 
  -5   8  11        1.87       -1.18      3.69 o 
  -4   8  11        2.97        3.88      4.17 o 
  -3   8  11        0.03       -1.55      2.52 o 
  -2   8  11        0.01        3.32      4.31 o 
  -1   8  11        0.12       -7.31      7.31 o 
   0   8  11       20.83       10.77      7.20 o 
   1   8  11       39.54       42.17      8.46 o 
 -16   0  12        5.45        2.97      3.26 o 
 -14   0  12      286.28      313.00     27.73 o 
 -12   0  12      133.79      118.10     15.65 o 
 -10   0  12       60.02       58.30      7.96 o 
  -8   0  12        2.87        5.02      1.36 o 
  -6   0  12      163.62      206.14      5.90 o 
  -4   0  12      641.45      653.17      9.75 o 
  -2   0  12      454.94      473.11      9.28 o 
   0   0  12       84.60       80.38      4.06 o 
   2   0  12        4.49        5.07      2.40 o 
   4   0  12      190.36      167.68     13.41 o 
   6   0  12       99.20      100.74     16.17 o 
   8   0  12       23.62       29.12     10.36 o 
  10   0  12        0.08        2.03      5.23 o 
  12   0  12        0.54       15.73      8.95 o 
 -17   1  12       15.84       13.99      4.67 o 
 -16   1  12       78.05       76.10     10.69 o 
 -15   1  12       24.60       27.57      6.43 o 
 -14   1  12        6.46        1.70      2.41 o 
 -13   1  12       83.55       86.17     19.83 o 
 -12   1  12       13.90       10.11      1.93 o 
 -11   1  12       78.90       77.93      4.51 o 
 -10   1  12      208.78      206.46      6.01 o 
  -9   1  12      218.81      208.82      5.36 o 
  -8   1  12      154.86      156.79      4.21 o 
  -7   1  12      417.14      407.17      6.79 o 
  -6   1  12      276.38      296.75      5.44 o 
  -5   1  12       10.19        5.03      1.09 o 
  -4   1  12       37.01       41.49      2.90 o 
  -3   1  12     1065.70     1074.84     15.59 o 
  -2   1  12      284.09      305.18      7.11 o 
  -1   1  12      330.35      278.52      9.66 o 
   0   1  12      211.37      200.60      5.48 o 
   1   1  12      183.95      181.83      7.41 o 
   2   1  12      256.15      245.19      9.10 o 
   3   1  12       67.38       64.75      5.09 o 
   4   1  12       22.40       23.30      3.37 o 
   5   1  12     1214.17     1188.33     37.79 o 
   6   1  12        8.64       17.59      5.84 o 
   7   1  12       10.39        7.80      3.57 o 
   8   1  12      100.77      108.89     12.90 o 
   9   1  12       75.32       71.04     11.06 o 
  10   1  12        1.30        3.88      4.68 o 
  11   1  12       23.23       21.86      6.08 o 
  12   1  12        0.01        0.10      4.57 o 
 -17   2  12        9.60        7.77      6.45 o 
 -16   2  12       25.14       35.10     11.12 o 
 -15   2  12       22.15        5.28      4.47 o 
 -14   2  12       14.95        7.80      5.69 o 
 -13   2  12      107.57      103.85     16.84 o 
 -12   2  12       25.72       23.24      8.34 o 
 -11   2  12        1.61        1.67      1.44 o 
 -10   2  12       88.52       90.06      5.65 o 
  -9   2  12      249.20      246.01     10.86 o 
  -8   2  12        0.85        2.55      1.28 o 
  -7   2  12      205.69      205.96      5.98 o 
  -6   2  12        5.66        6.49      0.93 o 
  -5   2  12      208.92      213.97      8.67 o 
  -4   2  12       94.54      103.70      5.36 o 
  -3   2  12      417.90      448.96      9.43 o 
  -2   2  12      108.32      106.46      4.69 o 
  -1   2  12       13.40       12.68      1.52 o 
   0   2  12       91.58       92.39      4.59 o 
   1   2  12      633.83      611.61     20.51 o 
   2   2  12      304.96      294.91     12.60 o 
   3   2  12      607.63      596.06     23.23 o 
   4   2  12       52.55       51.53      6.66 o 
   5   2  12       51.96       56.29      9.33 o 
   6   2  12       15.19       17.74      3.30 o 
   7   2  12       91.00       86.32      9.86 o 
   8   2  12       16.37       17.31      5.96 o 
   9   2  12       25.01       23.35      5.64 o 
  10   2  12       10.85       18.98      7.90 o 
  11   2  12        4.12       -3.62      5.40 o 
  12   2  12       13.32       14.55      9.31 o 
 -16   3  12       20.75        5.97      6.29 o 
 -15   3  12       11.77       10.16      6.20 o 
 -14   3  12        2.64        3.98      5.53 o 
 -13   3  12       14.52       15.85      4.07 o 
 -12   3  12        4.24        7.83      6.42 o 
 -11   3  12      161.95      183.23     21.29 o 
 -10   3  12       36.72       31.16      7.15 o 
  -9   3  12       48.59       76.40      5.86 o 
  -8   3  12       51.59       54.11      3.87 o 
  -7   3  12        9.46       10.97      1.17 o 
  -6   3  12        6.71       22.26      2.28 o 
  -5   3  12       21.80       23.01      2.43 o 
  -4   3  12      457.62      440.23      9.69 o 
  -3   3  12       30.27       31.07      2.54 o 
  -2   3  12       87.56       70.92      3.92 o 
  -1   3  12       83.03       83.07      4.35 o 
   0   3  12        0.05        5.51      1.33 o 
   1   3  12      614.91      641.08     10.51 o 
   2   3  12      279.88      265.17      7.92 o 
   3   3  12      483.24      484.21     18.91 o 
   4   3  12        1.19        1.90      1.79 o 
   5   3  12      175.38      160.51     12.23 o 
   6   3  12       53.43       45.67      9.16 o 
   7   3  12       67.16       56.82      8.31 o 
   8   3  12       16.90       15.49      4.36 o 
   9   3  12       14.80       18.77      5.29 o 
  10   3  12        1.13        2.78      2.70 o 
  11   3  12        8.83        5.64      6.19 o 
 -15   4  12        1.95       10.00      7.11 o 
 -14   4  12        0.53        3.35      3.29 o 
 -13   4  12       35.17       31.61     10.22 o 
 -12   4  12        1.18        2.52      4.76 o 
 -11   4  12        6.26       18.22      7.78 o 
 -10   4  12        0.15       -0.30      3.13 o 
  -9   4  12       81.36       92.24     15.14 o 
  -8   4  12      122.55      120.60      6.58 o 
  -7   4  12        1.17        1.46      1.70 o 
  -6   4  12      115.94      121.13      5.86 o 
  -5   4  12      281.92      274.07      6.52 o 
  -4   4  12      157.16      147.54      8.96 o 
  -3   4  12      359.08      326.00      9.33 o 
  -2   4  12       52.71       47.41      3.67 o 
  -1   4  12        8.38        4.98      1.03 o 
   0   4  12        2.72        1.49      1.11 o 
   1   4  12        0.01        0.26      1.04 o 
   2   4  12        4.17        3.15      2.14 o 
   3   4  12      116.33      119.41      9.41 o 
   4   4  12       17.92       19.29      3.44 o 
   5   4  12       22.80       19.11      3.98 o 
   6   4  12       10.17        8.48      3.23 o 
   7   4  12      127.15      131.20     12.90 o 
   8   4  12        6.83       12.51      4.70 o 
   9   4  12       12.85       11.27      4.20 o 
  10   4  12        0.95       -0.22      2.29 o 
 -14   5  12       22.53       23.74     10.05 o 
 -13   5  12        0.06        1.13      5.50 o 
 -12   5  12        1.81        9.90      6.43 o 
 -11   5  12       37.85       45.53     12.03 o 
 -10   5  12      125.98      159.24     21.83 o 
  -9   5  12        1.75        2.66      4.63 o 
  -8   5  12        0.54       -0.17      1.42 o 
  -7   5  12        5.48        1.89      2.00 o 
  -6   5  12       92.65       93.04      6.75 o 
  -5   5  12       30.16       33.59      3.91 o 
  -4   5  12       85.90       81.56      5.35 o 
  -3   5  12      326.58      342.87     14.62 o 
  -2   5  12        5.14        6.97      1.52 o 
  -1   5  12      198.50      163.20      6.81 o 
   0   5  12      159.06      173.59      8.18 o 
   1   5  12        0.36        1.38      1.94 o 
   2   5  12      178.79      175.20     19.85 o 
   3   5  12       17.41       13.39      5.11 o 
   4   5  12        1.53       -0.37      2.59 o 
   5   5  12       21.18       23.46      4.23 o 
   6   5  12       29.52       26.40      4.53 o 
   7   5  12        2.89        3.50      5.04 o 
   8   5  12        9.11        9.53      3.39 o 
   9   5  12       16.90       22.31      6.40 o 
 -12   6  12        0.00        7.22      6.30 o 
 -11   6  12       11.65       12.10      7.25 o 
 -10   6  12        0.01       -6.17      6.17 o 
  -9   6  12       24.70       41.22     11.64 o 
  -8   6  12        0.77       -2.91      5.78 o 
  -7   6  12        3.20        4.11      2.39 o 
  -6   6  12        2.62        7.39      3.33 o 
  -5   6  12        4.54        6.53      3.88 o 
  -4   6  12        1.94       -0.80      3.30 o 
  -3   6  12       11.61        7.26      3.39 o 
  -2   6  12       12.61       21.55      6.42 o 
  -1   6  12       20.36       23.83      3.92 o 
   0   6  12        0.69        3.97      2.17 o 
   1   6  12        3.20        5.54      2.86 o 
   2   6  12       14.63       13.37      3.48 o 
   3   6  12       18.66       20.34      4.04 o 
   4   6  12        0.40       -0.74      2.21 o 
   5   6  12        0.27        1.51      2.11 o 
   6   6  12        2.67        5.12      2.78 o 
   7   6  12        0.46        0.37      3.05 o 
  -9   7  12        0.16       -5.32      5.32 o 
  -8   7  12        5.36        1.76      7.85 o 
  -7   7  12       12.40       20.33      6.25 o 
  -6   7  12       77.27      107.52     13.18 o 
  -5   7  12       39.51       57.66     10.55 o 
  -4   7  12        4.37        0.93      4.90 o 
  -3   7  12       15.22       23.05      6.19 o 
  -2   7  12       58.48       76.85     10.60 o 
  -1   7  12       15.57       24.03      5.96 o 
   0   7  12        6.18        7.88      7.47 o 
   1   7  12        7.27        9.04      2.73 o 
   2   7  12       15.45       17.48      4.18 o 
   3   7  12        3.80       -1.15      2.81 o 
   4   7  12       31.63       36.69      7.70 o 
   5   7  12        6.24        9.59      3.65 o 
  -3   8  12       20.50       32.54      7.91 o 
  -2   8  12        5.39        0.79      7.16 o 
 -17   0  13        0.39        6.58      5.78 o 
 -15   0  13        0.04       -0.75      3.11 o 
 -13   0  13      235.50      245.15     23.43 o 
 -11   0  13       93.51       87.13     12.73 o 
  -9   0  13      549.42      518.09     14.17 o 
  -7   0  13       14.77       17.48      1.83 o 
  -5   0  13       49.09       53.10      2.73 o 
  -3   0  13        4.35        3.16      1.01 o 
  -1   0  13       59.82       54.66      3.21 o 
   1   0  13       83.90       82.10      6.16 o 
   3   0  13      404.91      406.98     22.77 o 
   5   0  13      177.46      176.55     13.64 o 
   7   0  13        0.37        0.38      4.48 o 
   9   0  13        1.31        1.77      4.90 o 
  11   0  13       31.67       30.36     11.60 o 
 -17   1  13        0.05       -0.84      2.77 o 
 -16   1  13        5.12        3.53      2.65 o 
 -15   1  13       32.38       29.13      6.64 o 
 -14   1  13       31.51       28.72      7.16 o 
 -13   1  13       36.99       42.44      7.03 o 
 -12   1  13       18.82       19.05      7.08 o 
 -11   1  13       39.32       37.53      2.90 o 
 -10   1  13      110.64      110.35      4.83 o 
  -9   1  13        0.37        1.67      1.22 o 
  -8   1  13       11.75       11.51      1.27 o 
  -7   1  13      677.19      674.00      8.78 o 
  -6   1  13      975.60      966.13     12.06 o 
  -5   1  13       54.99       50.91      3.12 o 
  -4   1  13       22.24       26.14      2.82 o 
  -3   1  13       10.78        9.72      1.59 o 
  -2   1  13      473.75      484.56      9.38 o 
  -1   1  13       79.24       68.99      3.22 o 
   0   1  13      102.49       90.05      4.08 o 
   1   1  13      160.04      159.85      6.34 o 
   2   1  13      165.76      167.54      7.77 o 
   3   1  13       27.96       24.57      3.09 o 
   4   1  13       11.86       13.57      2.76 o 
   5   1  13        3.60        8.48      5.02 o 
   6   1  13       26.30       35.88      5.38 o 
   7   1  13       73.36       77.92     10.87 o 
   8   1  13       82.76       99.16     12.60 o 
   9   1  13        7.70        2.09      3.47 o 
  10   1  13       12.90       22.26      6.43 o 
  11   1  13        0.11        0.53      3.98 o 
  12   1  13        0.98        1.78      4.43 o 
 -17   2  13        6.71       16.07      7.98 o 
 -16   2  13        0.64        1.79      3.31 o 
 -15   2  13       11.18       -1.02      4.11 o 
 -14   2  13       16.61       25.43      8.16 o 
 -13   2  13       55.43       47.42      7.24 o 
 -12   2  13        5.01        7.21      2.95 o 
 -11   2  13      116.34      131.07      8.65 o 
 -10   2  13        0.45        1.77      1.32 o 
  -9   2  13        0.03       -0.52      1.17 o 
  -8   2  13       74.44       84.02      4.08 o 
  -7   2  13      213.83      223.42      6.12 o 
  -6   2  13      394.48      383.39      9.07 o 
  -5   2  13      156.46      159.46      6.81 o 
  -4   2  13       34.57       36.86      2.88 o 
  -3   2  13        0.78       -0.18      1.06 o 
  -2   2  13        0.03       -0.46      1.11 o 
  -1   2  13      196.52      189.83      6.11 o 
   0   2  13       62.72       67.03      4.96 o 
   1   2  13      197.35      184.93      6.55 o 
   2   2  13      133.79      126.56      8.32 o 
   3   2  13      145.65      143.33     10.02 o 
   4   2  13       69.59       60.99      9.45 o 
   5   2  13       26.57       32.01      5.52 o 
   6   2  13       24.84       22.36      8.44 o 
   7   2  13       49.72       45.59     11.91 o 
   8   2  13        0.97       -2.39      5.44 o 
   9   2  13       12.80       14.47      5.44 o 
  10   2  13        3.89       -9.35      9.35 o 
  11   2  13       17.51       27.53     11.41 o 
 -16   3  13        0.44       -6.94      6.94 o 
 -15   3  13        0.84       -0.26      4.26 o 
 -14   3  13        0.14       -3.17      3.62 o 
 -13   3  13       14.13       18.57      4.40 o 
 -12   3  13       24.30       31.40      5.23 o 
 -11   3  13       34.14       30.48      9.02 o 
 -10   3  13       51.15       46.54     10.66 o 
  -9   3  13      134.19      132.22      7.96 o 
  -8   3  13       41.12       47.63      2.87 o 
  -7   3  13       12.24        9.26      1.70 o 
  -6   3  13      411.28      411.97     10.87 o 
  -5   3  13        0.18        0.13      1.23 o 
  -4   3  13       16.19       17.98      2.32 o 
  -3   3  13       89.03       77.41      4.13 o 
  -2   3  13        0.51       -0.30      1.04 o 
  -1   3  13      258.56      249.46      9.35 o 
   0   3  13        5.03        5.66      2.87 o 
   1   3  13        0.25        1.09      0.88 o 
   2   3  13      384.85      359.70     11.11 o 
   3   3  13       23.88       21.21      2.96 o 
   4   3  13       14.63        8.38      5.29 o 
   5   3  13       54.17       53.28      5.59 o 
   6   3  13       34.20       33.37      6.36 o 
   7   3  13       91.84       91.32     18.04 o 
   8   3  13       32.29       40.40      7.18 o 
   9   3  13        0.23        0.82      4.75 o 
  10   3  13        4.19       -0.68      2.57 o 
  11   3  13        1.39        1.48      2.68 o 
 -15   4  13        9.79        3.13      4.87 o 
 -14   4  13        4.07        6.71      6.31 o 
 -13   4  13        0.76        6.17      4.63 o 
 -12   4  13        2.23       -4.78      4.78 o 
 -11   4  13       10.76        9.75      5.72 o 
 -10   4  13        0.65        2.15      4.42 o 
  -9   4  13        7.11       11.47      4.45 o 
  -8   4  13       17.58       14.24      4.10 o 
  -7   4  13       19.96       18.89      1.83 o 
  -6   4  13       10.77        7.17      1.41 o 
  -5   4  13       25.53       18.16      3.23 o 
  -4   4  13      372.39      333.55     10.26 o 
  -3   4  13      187.68      171.60      6.96 o 
  -2   4  13       36.93       33.07      3.17 o 
  -1   4  13      353.78      328.22     12.10 o 
   0   4  13      216.34      204.38     11.81 o 
   1   4  13        5.53        3.64      1.06 o 
   2   4  13        9.29        8.06      1.81 o 
   3   4  13       55.62       52.53      6.93 o 
   4   4  13        1.86        0.19      2.26 o 
   5   4  13        0.73        0.82      1.98 o 
   6   4  13      116.12      124.46     11.99 o 
   7   4  13        1.10        2.47      2.62 o 
   8   4  13       21.91       26.05      6.16 o 
   9   4  13        8.83        4.26      2.64 o 
  10   4  13        0.33       -3.04      3.04 o 
 -14   5  13        0.06       -1.13      6.12 o 
 -13   5  13        1.07        1.50      6.01 o 
 -12   5  13       20.70       20.71      8.69 o 
 -11   5  13       22.27       21.19      8.77 o 
 -10   5  13        0.02       11.91      7.26 o 
  -9   5  13        3.56        0.23      4.59 o 
  -8   5  13        0.01        6.69      2.12 o 
  -7   5  13      130.26      158.11     14.70 o 
  -6   5  13        3.93       -1.85      2.35 o 
  -5   5  13       29.80       35.28      4.25 o 
  -4   5  13        9.22        2.11      4.00 o 
  -3   5  13       20.32       14.14      6.19 o 
  -2   5  13      379.64      389.19     14.94 o 
  -1   5  13       65.05       67.25      4.81 o 
   0   5  13       27.61       27.14      3.14 o 
   1   5  13      172.05      152.33      8.22 o 
   2   5  13        0.56        0.75      1.83 o 
   3   5  13       34.05       34.65      5.48 o 
   4   5  13       12.66       13.98      3.01 o 
   5   5  13        6.69        8.60      3.43 o 
   6   5  13       45.78       62.23     13.75 o 
   7   5  13        7.58        6.64      3.84 o 
   8   5  13        4.57        1.75      6.39 o 
 -12   6  13        2.14        5.73      6.24 o 
 -11   6  13        1.56        0.39      3.69 o 
 -10   6  13        2.16       -0.81      2.50 o 
  -9   6  13       10.53        6.75      4.67 o 
  -8   6  13        0.34        2.00      2.85 o 
  -7   6  13       21.83       30.13     11.12 o 
  -6   6  13       13.89       24.17      6.39 o 
  -5   6  13        5.46        1.44      3.15 o 
  -4   6  13      125.60      125.11     13.09 o 
  -3   6  13       43.79       47.00      6.71 o 
  -2   6  13        8.41       12.56      3.17 o 
  -1   6  13        1.84        4.90      3.98 o 
   0   6  13        0.48       -2.61      2.61 o 
   1   6  13        0.00        0.65      1.70 o 
   2   6  13       11.82        8.56      2.92 o 
   3   6  13        1.57        3.63      3.74 o 
   4   6  13       40.32       47.23      6.92 o 
   5   6  13        1.83       -2.62      2.62 o 
   6   6  13        0.24       -2.88      5.55 o 
  -9   7  13        4.41       -3.27      3.36 o 
  -8   7  13       13.36       15.31      8.91 o 
  -7   7  13       35.75       41.25      8.64 o 
  -6   7  13       10.22        9.77      6.21 o 
  -5   7  13       28.22       17.62      5.33 o 
  -4   7  13        0.21        4.02      3.76 o 
  -3   7  13       12.14       14.84      5.02 o 
  -2   7  13       20.67       10.98      5.49 o 
  -1   7  13       40.48       45.90      8.43 o 
   0   7  13        4.33        5.41      4.09 o 
   1   7  13        0.08        1.64      2.03 o 
   2   7  13        0.32        4.28      2.41 o 
   3   7  13       10.46       17.88      6.23 o 
 -16   0  14       88.92       80.20     15.04 o 
 -14   0  14       33.89       39.04      9.59 o 
 -12   0  14        0.01        5.75      4.09 o 
 -10   0  14       24.36       25.23      3.69 o 
  -8   0  14      172.52      176.58      7.89 o 
  -6   0  14        0.04        0.46      1.49 o 
  -4   0  14      101.89       94.69      4.68 o 
  -2   0  14       18.74       18.27      2.09 o 
   0   0  14      250.23      243.34      9.92 o 
   2   0  14     1009.37     1042.72     68.84 o 
   4   0  14      138.54      134.75     12.47 o 
   6   0  14      408.23      362.30     32.01 o 
   8   0  14       10.95       17.47      9.31 o 
  10   0  14      133.59      154.02     24.55 o 
 -17   1  14        4.84        4.86      4.64 o 
 -16   1  14       28.20       23.58      6.48 o 
 -15   1  14       59.77       60.65      9.05 o 
 -14   1  14       27.29       25.43      5.68 o 
 -13   1  14       18.95       24.14      4.15 o 
 -12   1  14        1.96       -1.66      1.80 o 
 -11   1  14       24.61       18.38      2.10 o 
 -10   1  14       23.75       19.95      2.04 o 
  -9   1  14     1262.57     1255.12     20.23 o 
  -8   1  14      244.01      258.66      6.14 o 
  -7   1  14        2.58        3.23      0.78 o 
  -6   1  14      605.46      617.26      9.35 o 
  -5   1  14       51.87       47.45      3.86 o 
  -4   1  14       72.31       72.45      4.67 o 
  -3   1  14      236.36      248.54      8.28 o 
  -2   1  14      254.18      249.19      7.48 o 
  -1   1  14      363.86      328.55     13.01 o 
   0   1  14       14.99       11.61      1.94 o 
   1   1  14      100.67      103.26      4.78 o 
   2   1  14        2.34        1.73      1.72 o 
   3   1  14        0.01        1.76      2.66 o 
   4   1  14        0.10       -0.97      1.85 o 
   5   1  14      435.50      439.94     15.85 o 
   6   1  14       59.49       72.19      8.74 o 
   7   1  14        0.26        0.95      4.38 o 
   8   1  14        8.89        2.38      7.97 o 
   9   1  14        8.66       10.78      5.18 o 
  10   1  14        3.62        4.66     10.83 o 
  11   1  14        0.26        5.88      4.92 o 
 -16   2  14       24.02       34.90     11.48 o 
 -15   2  14        2.33        4.64      3.45 o 
 -14   2  14        3.53        2.54      2.51 o 
 -13   2  14       29.76       29.14      5.51 o 
 -12   2  14       44.44       41.52      6.55 o 
 -11   2  14      166.33      165.00     12.55 o 
 -10   2  14        0.17        1.96      1.16 o 
  -9   2  14        7.47        5.45      1.47 o 
  -8   2  14       55.13       40.72      2.96 o 
  -7   2  14      618.36      585.76     20.71 o 
  -6   2  14       78.23       71.88      3.82 o 
  -5   2  14      253.95      261.61      8.29 o 
  -4   2  14      208.23      208.80      6.88 o 
  -3   2  14       83.33       73.16      4.17 o 
  -2   2  14        0.36       -0.14      1.36 o 
  -1   2  14       68.65       72.54      4.59 o 
   0   2  14      234.09      235.90      8.47 o 
   1   2  14        3.37        2.00      1.06 o 
   2   2  14      104.00      114.49      7.06 o 
   3   2  14      276.49      262.44     13.64 o 
   4   2  14      113.55      130.94     13.74 o 
   5   2  14      170.05      145.07     22.25 o 
   6   2  14        0.25        3.45      4.72 o 
   7   2  14       91.98       89.13     16.96 o 
   8   2  14        0.07       15.97      7.53 o 
   9   2  14        7.00       15.18      9.30 o 
  10   2  14        9.88       -6.94      6.94 o 
 -16   3  14        6.31        4.15      5.09 o 
 -15   3  14        2.89        0.93      3.86 o 
 -14   3  14        2.27        5.25      5.05 o 
 -13   3  14       33.72       54.71     12.82 o 
 -12   3  14       18.39       17.16      4.19 o 
 -11   3  14        8.29        8.49      2.98 o 
 -10   3  14       38.60       34.29      4.38 o 
  -9   3  14        1.05        1.50      2.49 o 
  -8   3  14       15.86       11.14      1.56 o 
  -7   3  14       95.38      105.87      4.95 o 
  -6   3  14       14.96       18.18      2.65 o 
  -5   3  14      145.11      137.53      6.94 o 
  -4   3  14       66.49       72.38      4.98 o 
  -3   3  14       33.69       28.47      2.90 o 
  -2   3  14        1.50        0.25      1.07 o 
  -1   3  14       38.38       46.58      4.93 o 
   0   3  14        8.73        7.39      1.68 o 
   1   3  14      235.83      245.51     10.01 o 
   2   3  14       41.61       38.64      4.28 o 
   3   3  14       13.48        9.30      3.42 o 
   4   3  14       15.05        6.14      5.93 o 
   5   3  14        4.67        8.13      6.99 o 
   6   3  14      113.91      113.32     19.81 o 
   7   3  14        2.96       -3.26      6.50 o 
   8   3  14        5.65        6.03      6.16 o 
   9   3  14       10.08        5.51      5.48 o 
  10   3  14        0.83       -0.46      4.11 o 
 -15   4  14        8.50       21.20     10.30 o 
 -14   4  14        4.04        5.60      5.47 o 
 -13   4  14        2.02       -7.10      7.10 o 
 -12   4  14        2.81       -5.36      5.66 o 
 -11   4  14        0.02       -4.98      4.98 o 
 -10   4  14        4.54        2.21      3.27 o 
  -9   4  14        3.93        2.76      2.07 o 
  -8   4  14        0.62       -1.89      2.37 o 
  -7   4  14        4.00        8.33      2.29 o 
  -6   4  14        0.00       -0.21      1.11 o 
  -5   4  14       29.28       30.99      2.95 o 
  -4   4  14        0.17        0.97      1.03 o 
  -3   4  14      169.50      163.99      7.04 o 
  -2   4  14       14.31       17.88      2.72 o 
  -1   4  14       34.85       29.68      4.08 o 
   0   4  14       44.38       49.22      5.47 o 
   1   4  14        8.40        5.90      1.97 o 
   2   4  14       15.89        9.97      1.61 o 
   3   4  14       11.24       17.88      3.02 o 
   4   4  14       30.11       27.66      5.05 o 
   5   4  14        1.61        1.32      1.58 o 
   6   4  14        5.37        4.47      6.46 o 
   7   4  14       44.05       67.45     16.15 o 
   8   4  14       15.00       31.12     12.92 o 
   9   4  14        7.73       10.74      6.68 o 
 -13   5  14       13.71       13.45      7.45 o 
 -12   5  14        8.25        3.62      3.47 o 
 -11   5  14        3.82        3.27      5.13 o 
 -10   5  14      151.18      182.36     16.65 o 
  -9   5  14       11.86       20.39      5.80 o 
  -8   5  14       29.81       31.41      6.66 o 
  -7   5  14        8.52        8.97      2.60 o 
  -6   5  14        5.62        7.18      2.02 o 
  -5   5  14       76.92       78.53      7.06 o 
  -4   5  14       44.62       53.56      6.87 o 
  -3   5  14        7.21        6.56      3.03 o 
  -2   5  14        2.71        1.03      2.76 o 
  -1   5  14        4.56        2.82      2.99 o 
   0   5  14       56.51       57.15      6.76 o 
   1   5  14        0.35       -1.89      1.89 o 
   2   5  14       17.66       15.65      3.24 o 
   3   5  14        8.66        3.85      2.22 o 
   4   5  14        6.36       10.30      3.44 o 
   5   5  14       30.96       29.92      5.64 o 
   6   5  14        1.47        2.02      2.64 o 
   7   5  14        1.86        4.58      3.41 o 
 -11   6  14        2.97        0.81      3.01 o 
 -10   6  14        2.82        4.26      2.78 o 
  -9   6  14       47.28       35.73      7.73 o 
  -8   6  14       25.03       38.59      8.25 o 
  -7   6  14       11.89       15.97      5.59 o 
  -6   6  14        4.08        1.60      2.82 o 
  -5   6  14       25.11       25.47      6.08 o 
  -4   6  14        0.23       -1.32      7.64 o 
  -3   6  14        4.07        9.09      2.92 o 
  -2   6  14        9.66        6.60      2.37 o 
  -1   6  14        3.31        6.53      2.43 o 
   0   6  14       25.07       16.49      4.10 o 
   1   6  14        4.80        0.20      4.56 o 
   2   6  14        0.89       -2.04      2.04 o 
   3   6  14       41.39       45.46      6.21 o 
   4   6  14        1.46        6.85      3.13 o 
   5   6  14       12.71       14.60      4.43 o 
  -8   7  14        1.21        3.55     13.53 o 
  -7   7  14        0.65       10.16      5.98 o 
  -6   7  14       32.11       43.44      9.15 o 
  -5   7  14       10.29        8.39      4.29 o 
  -4   7  14        5.37        9.47      4.41 o 
  -3   7  14        8.63        6.14      3.62 o 
  -2   7  14       39.88       38.68      8.05 o 
  -1   7  14       10.26        7.65      4.06 o 
   0   7  14        1.55        4.14      4.33 o 
   1   7  14        7.80        9.10      3.74 o 
   2   7  14        0.62       -2.84      5.02 o 
 -15   0  15       14.53       17.84      7.54 o 
 -13   0  15        0.52        0.47      3.02 o 
 -11   0  15        7.95        4.83      2.30 o 
  -9   0  15       27.33       29.09      3.43 o 
  -7   0  15      103.04      118.61      7.63 o 
  -5   0  15      272.94      272.37      7.24 o 
  -3   0  15       34.54       66.65      3.98 o 
  -1   0  15       11.53        7.61      1.33 o 
   1   0  15      744.51      796.06     19.66 o 
   3   0  15      207.72      196.62     13.50 o 
   5   0  15       22.08       11.49      4.73 o 
   7   0  15      117.81      176.51     23.90 o 
   9   0  15        0.43       -3.73      6.11 o 
 -16   1  15       13.06       18.99      5.72 o 
 -15   1  15       25.68       20.94      4.49 o 
 -14   1  15        5.42        9.28      3.18 o 
 -13   1  15        2.86        2.19      1.99 o 
 -12   1  15       57.64       63.88      5.78 o 
 -11   1  15       66.28       73.66      5.91 o 
 -10   1  15       10.88       15.36      1.73 o 
  -9   1  15       49.54       51.28      2.89 o 
  -8   1  15        5.28        4.81      1.04 o 
  -7   1  15      131.24      143.22      4.81 o 
  -6   1  15       45.45       36.47      2.45 o 
  -5   1  15       58.23       52.57      4.16 o 
  -4   1  15      480.20      525.59     13.00 o 
  -3   1  15        7.55        4.03      1.38 o 
  -2   1  15       77.94       76.82      5.17 o 
  -1   1  15      105.21      106.91      6.52 o 
   0   1  15        0.40        0.62      0.75 o 
   1   1  15        5.95        3.37      1.17 o 
   2   1  15       14.71       17.31      2.42 o 
   3   1  15       77.54       68.29      5.57 o 
   4   1  15        0.22        2.34      1.98 o 
   5   1  15       32.39       34.58      5.75 o 
   6   1  15       17.75       20.37      5.86 o 
   7   1  15        3.48        0.74      5.13 o 
   8   1  15       36.60       56.66     10.43 o 
   9   1  15        0.00        0.04      8.22 o 
  10   1  15       23.27       26.05      7.79 o 
 -16   2  15        3.43       -2.58      5.38 o 
 -15   2  15        1.73        5.78      3.41 o 
 -14   2  15        1.59       -2.40      2.40 o 
 -13   2  15        3.17        5.96      3.15 o 
 -12   2  15       10.74       12.41      4.07 o 
 -11   2  15       92.86       84.25      6.18 o 
 -10   2  15        0.31        1.04      1.23 o 
  -9   2  15       14.68       15.55      2.04 o 
  -8   2  15        1.43        1.21      0.76 o 
  -7   2  15       17.53       13.89      2.06 o 
  -6   2  15      219.20      211.52     10.01 o 
  -5   2  15      180.44      193.64      7.38 o 
  -4   2  15      100.69       81.13      4.86 o 
  -3   2  15      130.37      143.33      6.55 o 
  -2   2  15        7.74        5.98      1.75 o 
  -1   2  15      144.76      145.60      6.78 o 
   0   2  15        1.90        0.65      1.50 o 
   1   2  15       82.12       69.18      3.91 o 
   2   2  15      125.86      119.56      7.21 o 
   3   2  15      100.46      100.48     16.55 o 
   4   2  15      496.85      472.84     37.09 o 
   5   2  15        0.61        2.84      5.57 o 
   6   2  15       76.39      100.25     18.21 o 
   7   2  15       97.53      139.31     21.77 o 
   8   2  15       60.36       78.52     12.07 o 
   9   2  15        0.63      -10.08     10.08 o 
  10   2  15        2.47       -5.28      5.60 o 
 -15   3  15        0.03        6.79      5.45 o 
 -14   3  15        2.31        1.09      3.22 o 
 -13   3  15        1.34        1.58      3.84 o 
 -12   3  15       18.89       17.36      7.89 o 
 -11   3  15       36.62       39.91      6.87 o 
 -10   3  15      109.33      125.47      9.73 o 
  -9   3  15        5.97        3.80      2.46 o 
  -8   3  15        0.10       -2.06      2.06 o 
  -7   3  15        7.63        5.82      1.61 o 
  -6   3  15      188.07      193.09      8.36 o 
  -5   3  15       49.09       38.37      3.80 o 
  -4   3  15      172.26      152.89      7.08 o 
  -3   3  15      109.96      110.73      6.85 o 
  -2   3  15       35.02       38.47      7.09 o 
  -1   3  15       88.22       85.53      6.73 o 
   0   3  15      213.53      226.90      8.41 o 
   1   3  15       25.10       34.63      3.91 o 
   2   3  15      672.07      689.12     17.72 o 
   3   3  15       20.20       23.26     12.73 o 
   4   3  15        8.15        5.40      5.06 o 
   5   3  15        0.02        0.26      3.83 o 
   6   3  15        0.10       -1.15      3.99 o 
   7   3  15        4.78       -6.65      6.65 o 
   8   3  15        1.37        6.08      5.79 o 
   9   3  15        9.07        1.86      3.98 o 
 -14   4  15        7.63       11.69      7.44 o 
 -13   4  15        5.23       -5.99      5.99 o 
 -12   4  15       81.54       85.69     16.40 o 
 -11   4  15       14.16       27.04      6.68 o 
 -10   4  15      110.17      134.53     11.06 o 
  -9   4  15        7.87       10.69      3.09 o 
  -8   4  15       80.86       77.67      9.48 o 
  -7   4  15       13.25       16.92      3.35 o 
  -6   4  15       17.14       18.18      3.25 o 
  -5   4  15        3.74        7.64      2.76 o 
  -4   4  15       75.61       77.05      7.65 o 
  -3   4  15       37.39       26.29      4.45 o 
  -2   4  15      196.98      170.35     13.93 o 
  -1   4  15      142.09      152.10      9.48 o 
   0   4  15       68.04       61.49      6.16 o 
   1   4  15        0.16       -1.33      2.07 o 
   2   4  15      200.87      225.81     14.17 o 
   3   4  15       89.93      106.55      9.88 o 
   4   4  15       25.12       15.29      3.86 o 
   5   4  15        1.33       -2.24      7.40 o 
   6   4  15       12.88       14.77      4.87 o 
   7   4  15        2.77        0.06      6.07 o 
   8   4  15        2.50      -10.73     10.73 o 
 -13   5  15       30.03       37.60     13.23 o 
 -12   5  15        8.26        0.04      2.78 o 
 -11   5  15       11.15       11.93      5.42 o 
 -10   5  15        8.36        1.71      7.69 o 
  -9   5  15       87.97      124.84     13.93 o 
  -8   5  15       10.23       20.58      5.92 o 
  -7   5  15        0.09       -1.96      1.96 o 
  -6   5  15       19.72       17.28      3.22 o 
  -5   5  15       72.80       75.04      6.59 o 
  -4   5  15        0.42        1.03      1.97 o 
  -3   5  15        8.27        3.81      3.06 o 
  -2   5  15       57.87       62.27      6.46 o 
  -1   5  15       13.74       15.20      3.81 o 
   0   5  15        8.98        7.90      2.69 o 
   1   5  15        6.96        3.57      2.48 o 
   2   5  15       42.97       43.78      5.64 o 
   3   5  15        0.32        0.92      2.65 o 
   4   5  15        0.04        2.34      2.39 o 
   5   5  15        4.24        2.21      2.90 o 
   6   5  15        1.39       -2.59      2.59 o 
 -10   6  15       11.32       17.54      6.25 o 
  -9   6  15        4.71        8.54      4.09 o 
  -8   6  15       11.62        2.46      3.30 o 
  -7   6  15        1.75        1.98      3.07 o 
  -6   6  15       11.95       12.40      5.36 o 
  -5   6  15        5.29        0.73      2.64 o 
  -4   6  15       69.16       83.79      9.30 o 
  -3   6  15        1.58        3.79      5.82 o 
  -2   6  15       12.07       22.53      4.81 o 
  -1   6  15       10.01        2.50      3.09 o 
   0   6  15        0.87       -2.78      2.78 o 
   1   6  15        2.19        3.61      3.51 o 
   2   6  15       29.10       31.28      5.20 o 
   3   6  15        1.22        6.72      2.94 o 
   4   6  15        1.75        5.87      2.44 o 
  -6   7  15        3.99        2.99      3.61 o 
  -5   7  15        0.08       -3.38      6.35 o 
  -4   7  15        0.01       -6.21      7.27 o 
  -3   7  15       27.27       16.38      5.81 o 
  -2   7  15        1.55        1.25      4.14 o 
  -1   7  15        0.70        4.40      3.23 o 
   0   7  15        0.64        2.35      2.59 o 
 -16   0  16        0.40       -3.13      4.93 o 
 -14   0  16        0.90       -0.45      2.73 o 
 -12   0  16        4.43       10.36      3.37 o 
 -10   0  16        3.16        3.10      2.00 o 
  -8   0  16       95.84      114.98     10.50 o 
  -6   0  16      439.25      464.94     14.50 o 
  -4   0  16      748.25      739.04     14.99 o 
  -2   0  16      236.37      210.65      7.01 o 
   0   0  16       29.44       30.15      3.13 o 
   2   0  16      135.38      149.56      9.35 o 
   4   0  16        0.82       -3.23      4.19 o 
   6   0  16      137.89      138.47     20.51 o 
   8   0  16       23.23       39.06     12.19 o 
 -16   1  16        6.32        4.49      3.00 o 
 -15   1  16        6.23        1.92      2.22 o 
 -14   1  16        0.22        0.33      2.25 o 
 -13   1  16        1.01        0.71      1.57 o 
 -12   1  16        0.00        0.67      1.90 o 
 -11   1  16        1.29        1.65      1.99 o 
 -10   1  16        0.06       -0.94      0.94 o 
  -9   1  16      101.34      106.68      4.53 o 
  -8   1  16      212.53      203.31      6.46 o 
  -7   1  16      196.39      179.92      5.24 o 
  -6   1  16       19.78       21.68      2.77 o 
  -5   1  16      268.61      287.27      9.87 o 
  -4   1  16        9.57        4.45      1.94 o 
  -3   1  16       15.79        8.74      2.21 o 
  -2   1  16      347.69      362.48     10.46 o 
  -1   1  16       28.75       31.92      2.84 o 
   0   1  16      105.31      102.19      3.53 o 
   1   1  16       21.05       21.55      2.38 o 
   2   1  16        7.52        6.36      1.45 o 
   3   1  16        8.63        4.23      2.75 o 
   4   1  16        2.62        5.34      3.19 o 
   5   1  16       21.85       26.50      6.75 o 
   6   1  16        6.72       19.81      5.93 o 
   7   1  16        0.08        0.35      4.01 o 
   8   1  16        4.37        1.91      7.77 o 
   9   1  16        1.16        8.89      8.13 o 
 -15   2  16        9.75       10.12      7.12 o 
 -14   2  16        7.29        9.26      3.83 o 
 -13   2  16       16.92       24.07      4.52 o 
 -12   2  16       64.65       64.29      7.11 o 
 -11   2  16       46.26       40.57      4.73 o 
 -10   2  16       22.95       26.41      3.16 o 
  -9   2  16        0.89        0.02      1.18 o 
  -8   2  16       16.35       13.23      2.12 o 
  -7   2  16        2.67        5.30      1.62 o 
  -6   2  16       17.58       27.93      3.44 o 
  -5   2  16      137.63      142.33      6.58 o 
  -4   2  16        0.14        1.22      1.43 o 
  -3   2  16        2.79       -1.86      1.86 o 
  -2   2  16       32.68       39.53      4.54 o 
  -1   2  16        4.41        2.75      1.85 o 
   0   2  16      207.53      203.46      8.44 o 
   1   2  16        0.86       -0.26      1.73 o 
   2   2  16        1.31        1.71      2.69 o 
   3   2  16       83.97       73.77      9.85 o 
   4   2  16       57.91       57.23     14.20 o 
   5   2  16        0.01       -6.23      6.23 o 
   6   2  16        7.38        9.63      6.46 o 
   7   2  16        1.82       -1.41      3.90 o 
   8   2  16       13.85       10.72      8.65 o 
   9   2  16        2.68       -3.15      5.84 o 
 -15   3  16        3.23        3.53      5.27 o 
 -14   3  16        1.52       -0.62      3.22 o 
 -13   3  16        6.54        9.62      4.61 o 
 -12   3  16        0.17        5.13      6.93 o 
 -11   3  16        5.26        5.92      2.87 o 
 -10   3  16       16.32       23.32      4.40 o 
  -9   3  16       37.97       38.79      4.88 o 
  -8   3  16       19.74       20.39      3.49 o 
  -7   3  16       83.59      107.27      7.74 o 
  -6   3  16       28.56       36.25      3.98 o 
  -5   3  16        4.79        2.53      1.32 o 
  -4   3  16        1.68        1.92      1.43 o 
  -3   3  16        0.03       -0.22      2.12 o 
  -2   3  16       39.35       38.55      4.71 o 
  -1   3  16        0.36       -0.35      2.01 o 
   0   3  16        6.27        5.78      1.75 o 
   1   3  16       17.15       14.43      2.55 o 
   2   3  16       40.83       41.27      4.58 o 
   3   3  16        0.21       -0.88      2.09 o 
   4   3  16       26.97       27.67      6.49 o 
   5   3  16       35.20       51.32     14.10 o 
   6   3  16       34.39       59.47     15.42 o 
   7   3  16        0.44        4.99      4.77 o 
   8   3  16        0.18       -9.82      9.82 o 
 -14   4  16        1.88        0.08      4.02 o 
 -13   4  16       14.70       16.08      5.60 o 
 -12   4  16        4.39        9.72      4.65 o 
 -11   4  16        0.87        5.91      3.71 o 
 -10   4  16       45.77       61.18      7.17 o 
  -9   4  16       46.91       49.59      6.33 o 
  -8   4  16       66.27       76.79      6.86 o 
  -7   4  16       39.94       48.61      5.40 o 
  -6   4  16        0.07        0.33      1.91 o 
  -5   4  16       50.27       42.15      4.98 o 
  -4   4  16       31.54       40.23      5.79 o 
  -3   4  16        1.17       -2.36      2.36 o 
  -2   4  16        1.30        0.75      2.30 o 
  -1   4  16       59.84       69.48      8.05 o 
   0   4  16      240.36      247.30     12.54 o 
   1   4  16        6.70        7.14      3.10 o 
   2   4  16       38.59       45.28      5.64 o 
   3   4  16        3.18        3.63      2.75 o 
   4   4  16       24.11       24.29      5.26 o 
   5   4  16       13.26        6.32      3.49 o 
   6   4  16        0.11        1.27      2.71 o 
   7   4  16        0.89        6.55      6.56 o 
 -12   5  16       30.93       25.69      7.23 o 
 -11   5  16        0.98       -6.72      6.72 o 
 -10   5  16        4.23        3.89      6.70 o 
  -9   5  16        0.11       -0.93      3.17 o 
  -8   5  16        3.29        1.36      3.47 o 
  -7   5  16       12.17       18.95      5.50 o 
  -6   5  16        2.03        7.60      2.55 o 
  -5   5  16        9.53        7.50      3.16 o 
  -4   5  16        0.02        0.49      2.29 o 
  -3   5  16       28.63       16.70      3.90 o 
  -2   5  16        2.20       -1.21      2.14 o 
  -1   5  16       59.81       55.41      6.25 o 
   0   5  16        0.42        1.11      2.35 o 
   1   5  16       18.74       28.18      4.70 o 
   2   5  16       23.85       35.15      5.37 o 
   3   5  16        2.55        5.93      2.75 o 
   4   5  16        0.43       -0.29      2.38 o 
   5   5  16        7.75        7.33      3.20 o 
  -9   6  16       74.53       75.26     11.79 o 
  -8   6  16       13.82       17.00      6.01 o 
  -7   6  16       19.81       11.35      5.31 o 
  -6   6  16        0.39        8.20     17.87 o 
  -5   6  16       19.41       20.24      5.97 o 
  -4   6  16        0.28       -1.59      3.70 o 
  -3   6  16       41.69       35.46      6.42 o 
  -2   6  16        0.42       -2.67      4.13 o 
  -1   6  16        4.10        2.23      2.62 o 
   0   6  16        9.91        2.70      2.13 o 
   1   6  16        5.92        8.33      2.92 o 
   2   6  16        0.01        3.15      2.65 o 
   3   6  16       13.52       16.38      4.18 o 
 -15   0  17        3.95        4.25      2.81 o 
 -13   0  17       66.73       66.02     12.15 o 
 -11   0  17        0.01        0.92      2.66 o 
  -9   0  17        0.15       -1.98      1.98 o 
  -7   0  17      481.83      532.78     21.89 o 
  -5   0  17        5.41        2.47      2.16 o 
  -3   0  17      176.87      176.99      6.31 o 
  -1   0  17       39.11       32.69      2.94 o 
   1   0  17      139.49      141.79     11.73 o 
   3   0  17       72.16       60.43     12.24 o 
   5   0  17        1.36        1.40      4.11 o 
   7   0  17        4.49        1.78      5.51 o 
 -15   1  17       13.02       14.60      4.08 o 
 -14   1  17        1.89       -0.16      2.07 o 
 -13   1  17       10.56        3.64      2.28 o 
 -12   1  17        0.25       -0.82      1.97 o 
 -11   1  17       70.31       78.37      5.20 o 
 -10   1  17        2.58        4.44      1.42 o 
  -9   1  17       68.48       69.85      3.97 o 
  -8   1  17       10.35       12.45      2.10 o 
  -7   1  17        1.11        0.46      1.66 o 
  -6   1  17        4.91        2.48      1.51 o 
  -5   1  17       53.72       56.70      4.61 o 
  -4   1  17       55.52       60.08      5.15 o 
  -3   1  17        0.11        0.78      1.20 o 
  -2   1  17       37.87       40.82      3.71 o 
  -1   1  17        9.67       14.26      2.36 o 
   0   1  17       14.65       11.47      1.88 o 
   1   1  17      100.79      101.55      6.88 o 
   2   1  17        7.51        5.12      1.55 o 
   3   1  17       70.98       79.98      7.22 o 
   4   1  17       52.77       57.36      9.20 o 
   5   1  17        0.15        3.87      3.88 o 
   6   1  17        3.09        2.28      2.72 o 
   7   1  17        9.24        3.51     12.00 o 
   8   1  17       24.48       22.54      7.54 o 
 -15   2  17        4.84        6.62      4.25 o 
 -14   2  17        2.97        0.07      3.87 o 
 -13   2  17        7.75        8.50      2.81 o 
 -12   2  17        1.83        3.37      3.39 o 
 -11   2  17        6.05        4.96      3.39 o 
 -10   2  17       33.79       36.90      3.59 o 
  -9   2  17       55.17       69.57      5.42 o 
  -8   2  17        6.52        8.48      2.16 o 
  -7   2  17        2.13        0.51      1.54 o 
  -6   2  17        1.01        4.02      2.07 o 
  -5   2  17        0.49        2.85      1.30 o 
  -4   2  17       83.93       85.93      5.41 o 
  -3   2  17       40.98       54.23      5.25 o 
  -2   2  17       23.87       26.58      3.80 o 
  -1   2  17      145.23      161.15      7.78 o 
   0   2  17        0.08        0.88      1.31 o 
   1   2  17       23.61       19.52      3.70 o 
   2   2  17       31.53       22.19      4.43 o 
   3   2  17       46.85       55.30      9.03 o 
   4   2  17        1.69        5.15      4.07 o 
   5   2  17       80.86       91.89     18.14 o 
   6   2  17       13.42       15.38      5.93 o 
   7   2  17       18.65       14.70      6.99 o 
   8   2  17       23.05       20.42      9.00 o 
 -14   3  17        0.06        4.56      4.27 o 
 -13   3  17       43.97       65.32     10.30 o 
 -12   3  17       25.76       37.34      7.76 o 
 -11   3  17        1.43        9.73      2.91 o 
 -10   3  17       11.43        6.92      2.30 o 
  -9   3  17        0.73        0.02      2.41 o 
  -8   3  17        0.99        2.21      1.56 o 
  -7   3  17        6.59        6.35      1.74 o 
  -6   3  17       33.88       37.88      4.10 o 
  -5   3  17       10.96        8.31      2.19 o 
  -4   3  17       43.59       41.16      4.92 o 
  -3   3  17        8.47       12.84      2.67 o 
  -2   3  17        3.81        1.32      1.53 o 
  -1   3  17        3.95        3.23      2.86 o 
   0   3  17        6.92        5.94      1.98 o 
   1   3  17        6.80        5.88      1.75 o 
   2   3  17        4.97        3.67      1.90 o 
   3   3  17       48.86       50.19      5.23 o 
   4   3  17        0.03        0.98      3.03 o 
   5   3  17        0.06        3.00      5.29 o 
   6   3  17        0.01       -6.53      6.53 o 
   7   3  17        0.80        1.07      4.30 o 
 -13   4  17        2.74        0.19      2.85 o 
 -12   4  17       50.86       71.36     10.82 o 
 -11   4  17       52.34       84.37     11.48 o 
 -10   4  17       27.37       30.36      5.05 o 
  -9   4  17       44.01       52.86      7.66 o 
  -8   4  17      100.86      102.28      8.08 o 
  -7   4  17        2.66        5.79      2.19 o 
  -6   4  17        0.51        0.04      1.79 o 
  -5   4  17        3.59        2.26      2.83 o 
  -4   4  17        0.43        2.03      1.88 o 
  -3   4  17        3.91        2.25      2.14 o 
  -2   4  17        3.57        1.28      2.03 o 
  -1   4  17        2.98        0.64      1.95 o 
   0   4  17       71.83       86.09      8.01 o 
   1   4  17        4.20        5.39      2.61 o 
   2   4  17       49.11       52.14      6.20 o 
   3   4  17       24.45       38.12      6.37 o 
   4   4  17        0.27       -1.48      2.49 o 
   5   4  17        7.06        6.55      4.42 o 
   6   4  17        1.89        0.62      3.17 o 
 -11   5  17       39.70       35.29     10.41 o 
 -10   5  17        0.02        0.62      2.67 o 
  -9   5  17       93.68      128.90     15.74 o 
  -8   5  17        1.30       -2.16      3.18 o 
  -7   5  17        0.01       -2.14      2.14 o 
  -6   5  17        6.15        6.44      2.15 o 
  -5   5  17       10.00        7.84      2.53 o 
  -4   5  17        5.83        7.59      3.54 o 
  -3   5  17       15.88        5.88      2.93 o 
  -2   5  17       22.36       24.44      4.33 o 
  -1   5  17        4.94        1.16      2.27 o 
   0   5  17       15.60        8.37      2.77 o 
   1   5  17        0.30        0.30      2.16 o 
   2   5  17       51.39       66.25      7.45 o 
   3   5  17        9.24        7.66      4.66 o 
   4   5  17        0.06       -1.44      2.66 o 
  -8   6  17        7.73       12.73      5.84 o 
  -7   6  17        5.36        2.62      2.66 o 
  -6   6  17        3.99        5.72      2.91 o 
  -5   6  17       26.61       24.65      5.63 o 
  -4   6  17       33.14       41.47      7.01 o 
  -3   6  17        9.18       10.75      4.67 o 
  -2   6  17       15.14       11.82      9.60 o 
  -1   6  17       11.25        5.59      2.74 o 
   0   6  17        0.03       -0.79      1.97 o 
   1   6  17        0.07        6.39      2.61 o 
 -14   0  18       15.98       19.05      7.56 o 
 -12   0  18      167.48      176.89     21.70 o 
 -10   0  18      121.17      102.15      8.22 o 
  -8   0  18       30.27       30.54      4.16 o 
  -6   0  18       68.36      100.89      7.33 o 
  -4   0  18      162.22      154.62      6.94 o 
  -2   0  18      487.85      468.83     12.01 o 
   0   0  18      166.29      187.76     18.94 o 
   2   0  18       95.02       92.48     10.07 o 
   4   0  18        0.41       -6.45      6.45 o 
   6   0  18        0.66        0.48      3.98 o 
 -15   1  18        0.00       -0.09      5.13 o 
 -14   1  18       15.44       11.40      3.34 o 
 -13   1  18       12.36        7.27      2.71 o 
 -12   1  18       51.52       60.96      7.03 o 
 -11   1  18       11.19       12.45      2.52 o 
 -10   1  18        8.65        7.53      2.12 o 
  -9   1  18        8.14        7.64      1.68 o 
  -8   1  18       27.76       24.79      3.23 o 
  -7   1  18       64.44       56.31      4.68 o 
  -6   1  18       14.16       14.97      2.55 o 
  -5   1  18       16.52       13.33      2.38 o 
  -4   1  18       96.52      112.04      7.14 o 
  -3   1  18        7.76        3.16      2.25 o 
  -2   1  18       14.24       16.07      2.50 o 
  -1   1  18        2.57        2.56      1.70 o 
   0   1  18      282.70      277.41     10.07 o 
   1   1  18        0.12       -1.12      1.43 o 
   2   1  18        2.86        1.44      1.92 o 
   3   1  18       44.72       52.19      5.65 o 
   4   1  18        0.01       -0.22      3.00 o 
   5   1  18        0.45        0.52      5.46 o 
   6   1  18       13.64       13.99      5.14 o 
   7   1  18        4.02        0.02     16.37 o 
 -14   2  18        3.19        0.39      3.48 o 
 -13   2  18       13.81       10.09      3.47 o 
 -12   2  18       22.42       21.68      4.55 o 
 -11   2  18        0.47        2.11      2.29 o 
 -10   2  18       21.64       23.05      3.91 o 
  -9   2  18        7.86        8.02      2.07 o 
  -8   2  18        0.46        3.45      1.33 o 
  -7   2  18       27.85       25.52      3.61 o 
  -6   2  18       36.40       41.48      4.35 o 
  -5   2  18      179.86      179.43      8.83 o 
  -4   2  18        6.98        9.41      2.57 o 
  -3   2  18        0.08       -0.47      3.16 o 
  -2   2  18       72.43       90.47      6.98 o 
  -1   2  18       60.60       63.26      5.00 o 
   0   2  18      148.70      164.68      8.13 o 
   1   2  18       38.60       43.16      4.15 o 
   2   2  18        0.12       -1.69      4.02 o 
   3   2  18       13.17        6.61      2.80 o 
   4   2  18        0.53       -3.68      3.68 o 
   5   2  18        0.00       -3.15      3.61 o 
   6   2  18        6.94        3.44      3.72 o 
   7   2  18        0.56       -0.89      4.57 o 
 -13   3  18        3.77        8.35      3.99 o 
 -12   3  18        6.36        4.43      4.69 o 
 -11   3  18        6.34       12.96      3.68 o 
 -10   3  18        0.41       -0.02      2.00 o 
  -9   3  18        3.54        3.45      2.50 o 
  -8   3  18        2.46        1.65      2.14 o 
  -7   3  18       38.46       36.62      4.29 o 
  -6   3  18        0.03        5.38      1.84 o 
  -5   3  18        8.47        7.79      2.03 o 
  -4   3  18        8.60        9.00      2.54 o 
  -3   3  18       26.82       30.55      4.47 o 
  -2   3  18       15.57       15.17      3.25 o 
  -1   3  18        0.39       -0.15      1.64 o 
   0   3  18       92.64       94.29      7.88 o 
   1   3  18      183.00      224.62     12.21 o 
   2   3  18      105.66      112.50      8.79 o 
   3   3  18       98.96      101.61     16.08 o 
   4   3  18        0.05       -1.00      2.61 o 
   5   3  18       77.24       93.67     12.94 o 
   6   3  18       52.97       64.37     16.56 o 
 -12   4  18        1.80       -0.52      3.45 o 
 -11   4  18       20.51       24.75      6.87 o 
 -10   4  18       15.96       14.60      5.92 o 
  -9   4  18        0.00       -1.02      1.75 o 
  -8   4  18        1.11        2.79      2.01 o 
  -7   4  18       31.90       26.23      3.95 o 
  -6   4  18        3.47        4.78      3.12 o 
  -5   4  18        6.88        7.36      2.50 o 
  -4   4  18       20.13       22.88      4.11 o 
  -3   4  18       10.88       12.51      3.04 o 
  -2   4  18        3.40        1.29      2.09 o 
  -1   4  18        1.42        5.84      2.14 o 
   0   4  18        5.42        6.36      2.77 o 
   1   4  18       20.63       21.78      4.17 o 
   2   4  18        2.41        1.68      3.39 o 
   3   4  18       13.28       12.53      3.57 o 
   4   4  18       33.11       23.24      5.07 o 
   5   4  18        3.47        0.40      2.42 o 
 -10   5  18        0.18        4.39      5.05 o 
  -9   5  18       37.02       26.34      9.85 o 
  -8   5  18        7.10        1.07      3.01 o 
  -7   5  18       33.95       50.99      7.65 o 
  -6   5  18        6.57        6.72      3.01 o 
  -5   5  18        1.76       -2.34      2.34 o 
  -4   5  18        2.69       -1.02      2.30 o 
  -3   5  18        1.81       -1.95      2.62 o 
  -2   5  18       19.60       22.07      4.41 o 
  -1   5  18        0.75        1.04      2.15 o 
   0   5  18        0.75        0.17      2.07 o 
   1   5  18        4.02        6.23      2.91 o 
   2   5  18        0.39       -0.38      2.06 o 
  -5   6  18        2.03        7.62      3.35 o 
  -4   6  18       54.27       71.68      9.39 o 
  -3   6  18        0.69        5.27      2.60 o 
  -2   6  18       12.67       10.86      3.82 o 
 -13   0  19        4.49        3.18      4.17 o 
 -11   0  19       35.06       29.99      6.70 o 
  -9   0  19       28.89       48.42      8.37 o 
  -7   0  19        8.72        9.65      5.74 o 
  -5   0  19        0.00       -3.20      3.31 o 
  -3   0  19      237.50      233.90     14.47 o 
  -1   0  19        3.99        2.63      3.18 o 
   1   0  19        1.27        1.00      1.90 o 
   3   0  19        0.83        1.62      2.22 o 
   5   0  19        4.96        5.61      6.43 o 
 -14   1  19        0.00        1.51      2.52 o 
 -13   1  19        0.02        0.36      2.55 o 
 -12   1  19        3.92        3.49      2.55 o 
 -11   1  19        0.75        4.84      2.38 o 
 -10   1  19        0.50       -0.97      1.88 o 
  -9   1  19        0.45        2.98      1.36 o 
  -8   1  19      139.02      155.92      7.92 o 
  -7   1  19       22.20       15.43      3.10 o 
  -6   1  19        1.46        0.10      1.50 o 
  -5   1  19       22.64       21.30      2.67 o 
  -4   1  19       14.25        8.80      2.41 o 
  -3   1  19        3.77        4.46      1.34 o 
  -2   1  19      190.44      202.34      7.81 o 
  -1   1  19        2.96        0.60      1.24 o 
   0   1  19        1.10        0.51      1.25 o 
   1   1  19       10.66        6.92      1.89 o 
   2   1  19        7.54        8.33      2.98 o 
   3   1  19        1.06        0.02      1.76 o 
   4   1  19        7.00        5.76      2.16 o 
   5   1  19        0.99        1.27      3.08 o 
   6   1  19       39.16       41.59     13.30 o 
 -13   2  19        7.37        7.08      2.76 o 
 -12   2  19        9.28        7.85      2.85 o 
 -11   2  19        5.54       11.23      3.37 o 
 -10   2  19        1.18        1.71      2.55 o 
  -9   2  19       33.56       35.45      4.20 o 
  -8   2  19        3.83        3.04      1.69 o 
  -7   2  19       28.62       33.76      3.96 o 
  -6   2  19      115.82      117.88      7.42 o 
  -5   2  19        8.45        5.03      3.35 o 
  -4   2  19       26.00       20.70      3.46 o 
  -3   2  19        5.88        9.72      2.35 o 
  -2   2  19        1.40        3.44      1.91 o 
  -1   2  19       63.12       82.51      5.82 o 
   0   2  19       10.90       10.13      2.17 o 
   1   2  19       27.54       26.20      3.47 o 
   2   2  19        9.31        9.62      2.73 o 
   3   2  19        0.95        0.57      3.45 o 
   4   2  19       34.43       28.96      4.78 o 
   5   2  19        5.30        2.70      2.75 o 
   6   2  19       15.44       27.19     11.06 o 
 -13   3  19       11.49       14.95      6.97 o 
 -12   3  19       16.05       19.64      5.89 o 
 -11   3  19       86.71       89.07      9.29 o 
 -10   3  19       37.02       43.76      5.68 o 
  -9   3  19        1.46        1.73      2.68 o 
  -8   3  19        0.02       -0.44      2.69 o 
  -7   3  19        3.13        4.06      1.61 o 
  -6   3  19        4.69       -0.51      1.75 o 
  -5   3  19        0.06       -0.66      2.04 o 
  -4   3  19       21.03       25.90      4.07 o 
  -3   3  19      105.99      117.36      8.59 o 
  -2   3  19        0.18        0.61      1.79 o 
  -1   3  19      141.66      149.51      9.89 o 
   0   3  19        8.30        8.25      2.70 o 
   1   3  19       32.61       31.38      4.76 o 
   2   3  19        0.23       -1.81      1.81 o 
   3   3  19        5.37       -3.36      3.36 o 
   4   3  19        5.28        4.19      2.62 o 
   5   3  19       29.12       41.22      8.90 o 
 -11   4  19        7.74       19.61      6.47 o 
 -10   4  19        5.18        6.42      5.77 o 
  -9   4  19        8.22        0.17      2.70 o 
  -8   4  19       40.32       53.24      7.68 o 
  -7   4  19        0.98        0.25      1.91 o 
  -6   4  19        0.06       -1.86      1.86 o 
  -5   4  19        8.93        5.93      2.40 o 
  -4   4  19       24.48       25.45      4.36 o 
  -3   4  19       17.15       11.42      4.82 o 
  -2   4  19       28.50       29.22      4.75 o 
  -1   4  19        0.00        0.41      2.28 o 
   0   4  19      127.33      138.27     10.24 o 
   1   4  19       92.96      111.27      9.37 o 
   2   4  19       16.84       17.40      3.78 o 
   3   4  19        5.60        1.89      2.75 o 
  -8   5  19        0.02       -1.36      8.16 o 
  -7   5  19        1.80        2.00      2.49 o 
  -6   5  19        4.07        0.44      2.43 o 
  -5   5  19        2.50        0.99      1.95 o 
  -4   5  19        3.55        0.07      1.95 o 
  -3   5  19       50.69       48.70      7.39 o 
  -2   5  19        5.60        1.46      2.45 o 
  -1   5  19       13.12        6.93      2.72 o 
   0   5  19        2.03       -1.71      2.36 o 
   1   5  19        0.39       -0.79      2.04 o 
 -12   0  20      125.91      155.86     15.64 o 
 -10   0  20      279.35      310.09     21.25 o 
  -8   0  20       84.66      116.49     18.33 o 
  -6   0  20       14.54       16.85      6.60 o 
  -4   0  20       17.93       21.07      8.11 o 
  -2   0  20        0.45        3.60      2.10 o 
   0   0  20       32.80       30.37      5.86 o 
   2   0  20        4.70        7.34      3.86 o 
   4   0  20        0.80       -1.27      2.93 o 
 -13   1  20        0.00       -1.24      4.35 o 
 -12   1  20        7.22       12.05      3.79 o 
 -11   1  20      103.74      119.23      9.42 o 
 -10   1  20       20.43       17.32      4.08 o 
  -9   1  20        0.27        0.40      4.06 o 
  -8   1  20      111.00      111.47      8.32 o 
  -7   1  20        0.73       -2.05      2.05 o 
  -6   1  20       12.37       10.38      3.49 o 
  -5   1  20       30.14       29.28      5.03 o 
  -4   1  20       14.70       15.43      3.00 o 
  -3   1  20        5.68        6.09      3.75 o 
  -2   1  20        8.90        8.12      2.43 o 
  -1   1  20        0.49        2.45      1.65 o 
   0   1  20       19.25       14.02      2.56 o 
   1   1  20        6.82        2.39      1.70 o 
   2   1  20        0.40        1.37      2.44 o 
   3   1  20       29.40       30.08      5.25 o 
   4   1  20        6.91        2.82      2.31 o 
   5   1  20       12.40        9.20      3.44 o 
 -13   2  20       32.52       37.73     11.64 o 
 -12   2  20        0.79        4.82      5.71 o 
 -11   2  20       20.04       11.06      3.84 o 
 -10   2  20       16.75       18.09      4.75 o 
  -9   2  20        8.21       11.96      3.02 o 
  -8   2  20       31.28       36.67      4.21 o 
  -7   2  20        0.81        0.33      2.70 o 
  -6   2  20        7.46        5.83      2.03 o 
  -5   2  20        0.00        1.84      1.82 o 
  -4   2  20       26.61       25.04      4.06 o 
  -3   2  20        8.26        9.42      2.70 o 
  -2   2  20        3.80        3.20      2.00 o 
  -1   2  20       12.85        9.76      3.98 o 
   0   2  20       12.82        8.45      2.90 o 
   1   2  20        2.67       -0.21      2.11 o 
   2   2  20       12.09        4.06      2.35 o 
   3   2  20       15.83       22.83      5.15 o 
   4   2  20        0.00       -0.89      2.89 o 
 -11   3  20        4.12        4.45      2.84 o 
 -10   3  20        5.42        8.49      2.77 o 
  -9   3  20        1.54        2.15      2.98 o 
  -8   3  20        0.24       -1.67      1.67 o 
  -7   3  20        0.02        1.83      2.05 o 
  -6   3  20        2.76        0.50      2.39 o 
  -5   3  20        3.06        1.32      1.96 o 
  -4   3  20        0.39        0.58      1.81 o 
  -3   3  20       41.12       65.03      7.80 o 
  -2   3  20       62.97       67.76      9.54 o 
  -1   3  20        2.87        2.14      1.71 o 
   0   3  20        3.55        4.13      2.20 o 
   1   3  20       15.69       13.09      4.37 o 
   2   3  20        7.06        2.94      1.88 o 
   3   3  20        8.34        9.04      3.37 o 
 -10   4  20       13.66       11.39      7.97 o 
  -9   4  20        6.62        7.25      2.67 o 
  -8   4  20        0.03       -2.05      2.05 o 
  -7   4  20        0.12       -0.33      1.88 o 
  -6   4  20        0.08       -1.94      1.94 o 
  -5   4  20        4.72       -0.69      1.98 o 
  -4   4  20       16.81       20.54      4.16 o 
  -3   4  20        6.80        8.60      3.48 o 
  -2   4  20        1.09        1.64      2.00 o 
  -1   4  20        0.01        1.31      2.04 o 
   0   4  20        3.00        6.30      2.55 o 
   1   4  20        2.53        1.22      3.83 o 
  -5   5  20       21.87       20.85      4.02 o 
  -4   5  20        4.95       -0.31      1.91 o 
  -3   5  20       15.79       19.42      4.99 o 
 -11   0  21       27.91       43.75      8.71 o 
  -9   0  21        7.21       29.34     10.21 o 
  -7   0  21       19.86       22.18      8.50 o 
  -5   0  21        1.58       -0.95      3.53 o 
  -3   0  21       19.85        8.27      5.70 o 
  -1   0  21       65.86       62.73      6.91 o 
   1   0  21        6.03        5.54      6.88 o 
   3   0  21        3.83       -0.21      4.75 o 
 -12   1  21        5.29        1.43      2.45 o 
 -11   1  21        0.26        3.28      3.51 o 
 -10   1  21       30.08       34.98      6.62 o 
  -9   1  21        3.74        3.68      3.54 o 
  -8   1  21        6.48       -1.77      4.81 o 
  -7   1  21        0.21       -0.18      2.86 o 
  -6   1  21       48.95       50.87      6.78 o 
  -5   1  21       13.13        8.98      3.22 o 
  -4   1  21        4.71       -2.15      2.34 o 
  -3   1  21       37.31       22.67      4.75 o 
  -2   1  21       22.41       27.71      3.74 o 
  -1   1  21        2.57        1.13      1.82 o 
   0   1  21        0.27        1.36      1.61 o 
   1   1  21        0.47        0.81      1.53 o 
   2   1  21        6.30        8.64      2.99 o 
   3   1  21        2.10        0.18      1.85 o 
 -11   2  21       13.21       21.86      5.30 o 
 -10   2  21        0.67        1.12      2.72 o 
  -9   2  21        0.01       -1.02      2.17 o 
  -8   2  21       17.42       12.65      3.94 o 
  -7   2  21        0.51       -1.52      2.23 o 
  -6   2  21        3.56       -0.96      2.16 o 
  -5   2  21       12.16       13.93      3.75 o 
  -4   2  21        1.14       -3.15      3.15 o 
  -3   2  21        0.38       -2.92      2.92 o 
  -2   2  21        0.04       -0.42      2.42 o 
  -1   2  21        0.10       -3.07      3.07 o 
   0   2  21       44.55       53.41      7.63 o 
   1   2  21        0.07       -0.65      1.78 o 
   2   2  21       58.00       57.35      6.91 o 
   3   2  21        0.14       -1.00      2.41 o 
 -10   3  21        4.12        2.56      3.63 o 
  -9   3  21        6.05        6.52      3.07 o 
  -8   3  21        0.10        0.95      1.85 o 
  -7   3  21        2.23        2.83      2.27 o 
  -6   3  21        5.23        8.74      4.37 o 
  -5   3  21        6.30        6.49      2.87 o 
  -4   3  21       19.35       20.83      3.82 o 
  -3   3  21       19.02       22.20      5.36 o 
  -2   3  21        9.68        5.77      3.27 o 
  -1   3  21        1.07        2.70      3.19 o 
   0   3  21       42.00       47.43      7.46 o 
   1   3  21       25.19       26.11      5.96 o 
  -7   4  21        0.12       -0.75      3.75 o 
  -6   4  21       11.82        9.47      2.64 o 
  -5   4  21        0.02        1.34      2.07 o 
  -4   4  21        0.00       -1.51      2.05 o 
  -3   4  21        1.88       -1.81      3.40 o 
  -2   4  21        3.01        0.01      1.77 o 
  -1   4  21        2.74        1.26      4.56 o 
 -10   0  22       42.10       42.31     12.51 o 
  -8   0  22        3.91       -5.02      5.16 o 
  -6   0  22        4.50        5.28      5.54 o 
  -4   0  22       14.97       16.99      7.55 o 
  -2   0  22        2.33       -1.77      5.09 o 
   0   0  22        5.02        9.63      5.34 o 
   2   0  22        3.05        3.87      4.19 o 
 -11   1  22        3.16        4.13      2.91 o 
 -10   1  22        0.11        0.41      2.10 o 
  -9   1  22        5.53        6.02      3.21 o 
  -8   1  22        0.38       -3.96      3.96 o 
  -7   1  22       58.73       69.23     10.73 o 
  -6   1  22       32.74       42.15      8.43 o 
  -5   1  22        3.55       11.92      4.72 o 
  -4   1  22        2.22        2.12      3.05 o 
  -3   1  22       13.47       11.74      4.71 o 
  -2   1  22        0.05       -2.66      2.77 o 
  -1   1  22        0.01        2.46      1.77 o 
   0   1  22        1.09        3.28      2.25 o 
   1   1  22        3.99        6.56      2.12 o 
   2   1  22        1.61       -0.31      1.97 o 
 -10   2  22        0.85       -1.13      2.71 o 
  -9   2  22       20.73       15.04      4.84 o 
  -8   2  22        0.71       -1.05      5.46 o 
  -7   2  22        7.79        7.41      3.27 o 
  -6   2  22        0.70        0.47      2.09 o 
  -5   2  22        0.28       -3.04      3.04 o 
  -4   2  22        8.37        5.69      2.51 o 
  -3   2  22        3.18       -0.40      4.51 o 
  -2   2  22        0.08        7.18      3.34 o 
  -1   2  22        0.00        1.17      2.71 o 
   0   2  22        3.37        7.05      2.73 o 
   1   2  22        2.08        4.60      2.45 o 
  -8   3  22       13.07        9.70      5.53 o 
  -7   3  22        4.38       -0.01      2.41 o 
  -6   3  22        1.70        1.17      2.17 o 
  -5   3  22       23.82       16.19      4.38 o 
  -4   3  22        8.97       10.26      4.08 o 
  -3   3  22        4.83        9.55      3.71 o 
  -2   3  22       23.16       24.93      5.68 o 
  -1   3  22        0.57        0.99      4.17 o 
  -9   0  23       59.25       71.48     16.23 o 
  -7   0  23        1.18        1.87      4.62 o 
  -5   0  23       61.38       62.24     15.09 o 
  -3   0  23       42.26       25.60      9.41 o 
  -1   0  23        0.88       -0.78      5.56 o 
  -9   1  23        0.46        0.16      8.49 o 
  -8   1  23        0.64       -3.15      3.15 o 
  -7   1  23        0.45        1.64      2.79 o 
  -6   1  23       30.27       44.24      9.24 o 
  -5   1  23       19.04       18.39      6.25 o 
  -4   1  23        2.40        4.27      3.53 o 
  -3   1  23        1.79        1.93      2.85 o 
  -2   1  23        5.85        3.13      3.89 o 
  -1   1  23        2.01        0.96      3.09 o 
  -7   2  23        3.34        9.26      5.19 o 
  -6   2  23        1.23        5.90      2.88 o 
  -5   2  23        8.48        7.76      3.93 o 
  -4   2  23        7.33        4.46      2.96 o 
  -3   2  23        1.67        3.53      3.08 o 
  -2   2  23        6.15        4.99      3.30 o 
                                                 
